# Supplementary material for: Whole genome identification and operational analysis of the bHLH gene family in longan and the role of DlbHLH8 in flowering regulation
Source: Front Plant Sci. 2026 Jun 10;17:1824280. doi: 10.3389/fpls.2026.1824280 (PMC13290986; doi:10.3389/fpls.2026.1824280)
Supplement: Supplementary file 1 [file Table1.xlsx]

## Sheet: Sheet1
Table S1 Primers used in quantitative qRT-PCR(5′→3′)
Gene name	Gene ID	Forward Primer	Reverse Primer
DlbHLH8	Dil.01g025970.1.t1	AGATGCTCCAGTTGCAAGTCA	TCTGTCCGGTTCTCGTGTTG
AtFLC	At5G10140	AGGCAGAGAGTTTAGAGGCG	TCTCACTTCGCAGCTTCTCA
AtLFY	At5G61850	TGAAGAAGCAACAGCAGCAG	GGATGCTCCCTCTGTCTCTC
AtAP1	At1G69120	CATGGGTGGTCTGTATCAAGAAGAT	CATGCGGCGAAGCAGCCAAGGTT
