# Supplementary material for: Whole genome identification and operational analysis of the bHLH gene family in longan and the role of DlbHLH8 in flowering regulation
Source: Front Plant Sci. 2026 Jun 10;17:1824280. doi: 10.3389/fpls.2026.1824280 (PMC13290986; doi:10.3389/fpls.2026.1824280)
Supplement: Supplementary file 2 [file Table2.xlsx]

## Sheet: Sheet1
Table S2: Basic information analysis of the DlbHLH gene family
Sequence ID	Gene name	Chr	Number of Amino Acid	Molecular Weight（KDa）	Theoretical pI	Instability Index	Aliphatic Index	Localization predicted
Dil.01g002470.1.t1	DlbHLH1	1	531	56.7861	5.19	46.23	78.64	nucleus
Dil.01g012490.1.t1	DlbHLH2	1	244	27.6836	5.17	56.97	91.6	nucleus
Dil.01g015820.1.t1	DlbHLH3	1	458	47.6769	5.75	46.57	66.2	nucleus
Dil.01g021110.1.t1	DlbHLH4	1	354	37.7266	8.38	57.27	60.31	nucleus
Dil.01g022000.1.t1	DlbHLH5	1	481	52.2475	5.98	53.47	59.09	nucleus
Dil.01g022260.1.t1	DlbHLH6	1	481	52.2475	5.98	53.47	59.09	nucleus
Dil.01g025540.1.t1	DlbHLH7	1	144	15.9273	9.2	47.89	81.94	nucleus
Dil.01g025970.1.t1	DlbHLH8	1	227	26.48	8.67	55.07	73	nucleus
Dil.01g026820.1.t1	DlbHLH9	1	239	27.1564	5.93	56.21	70.63	nucleus
Dil.01g029250.1.t1	DlbHLH10	1	430	48.3134	5.74	69.75	74.4	nucleus
Dil.01g032920.1.t1	DlbHLH11	1	197	21.8222	7.73	64.32	104.82	chloroplast
Dil.01g033930.1.t1	DlbHLH12	1	226	25.7224	8.62	64.03	88.76	cytosol
Dil.02g020090.1.t1	DlbHLH13	2	418	46.9003	8.6	63.25	69.02	nucleus
Dil.02g020120.1.t1	DlbHLH14	2	468	51.5492	6.72	62.91	49.59	nucleus
Dil.02g020430.1.t1	DlbHLH15	2	416	46.8954	10.07	59.8	78.37	nucleus
Dil.03g004350.1.t1	DlbHLH16	3	488	53.5889	5.42	50.59	68.5	nucleus
Dil.04g001610.1.t1	DlbHLH17	4	476	50.8484	8.55	58.46	51.97	nucleus
Dil.04g004030.1.t1	DlbHLH18	4	661	74.1246	5.1	52.53	80.36	nucleus
Dil.04g006050.1.t1	DlbHLH19	4	733	80.9355	5.75	46.51	79.35	nucleus
Dil.04g006200.1.t1	DlbHLH20	4	505	55.6546	5.92	45.62	75.62	nucleus
Dil.04g006530.1.t1	DlbHLH21	4	303	31.9201	5.63	47.32	76.73	nucleus
Dil.04g006630.1.t1	DlbHLH22	4	465	51.3774	6.29	61.25	54.13	nucleus
Dil.04g008310.1.t1	DlbHLH23	4	707	78.9299	5.17	69.37	74.36	nucleus
Dil.04g008520.1.t1	DlbHLH24	4	317	35.6039	5.5	52.66	67.41	nucleus
Dil.04g013300.1.t1	DlbHLH25	4	558	62.549	9.24	56.53	66.77	nucleus
Dil.04g014100.1.t1	DlbHLH26	4	384	43.6924	5.69	65.59	81.48	nucleus
Dil.04g014600.1.t1	DlbHLH27	4	496	55.179	5.48	50.4	83.87	nucleus
Dil.04g015500.1.t2	DlbHLH28	4	620	68.6523	6.09	44.77	79.73	nucleus
Dil.04g016530.1.t1	DlbHLH29	4	556	60.9278	6.15	52.51	62.28	nucleus
Dil.04g024100.1.t1	DlbHLH30	4	151	17.0595	9.32	63.95	76.16	nucleus
Dil.04g024200.1.t1	DlbHLH31	4	281	31.8259	8.24	60.41	74.16	nucleus
Dil.04g029240.1.t1	DlbHLH32	4	263	29.3966	9.08	57.58	85.29	nucleus
Dil.05g000480.1.t1	DlbHLH33	5	753	80.5529	5.87	54.72	60.48	nucleus
Dil.05g019320.1.t1	DlbHLH34	5	335	35.6111	5.66	58.86	73.49	nucleus
Dil.05g021350.1.t1	DlbHLH35	5	372	42.0446	6.22	57.83	68.95	nucleus
Dil.06g002100.1.t1	DlbHLH36	6	320	35.5473	6.67	54.68	58.56	nucleus
Dil.06g003660.1.t1	DlbHLH37	6	379	41.4777	5	51.97	79.26	nucleus
Dil.06g006170.1.t1	DlbHLH38	6	263	29.6852	9.59	53.28	67.19	nucleus
Dil.06g006320.1.t1	DlbHLH39	6	230	24.9248	5.97	64.12	73.39	nucleus
Dil.06g008580.1.t1	DlbHLH40	6	250	28.3677	6.15	58.88	69.52	nucleus
Dil.06g008590.1.t1	DlbHLH41	6	386	43.11	8.83	57.45	84.9	nucleus
Dil.06g008600.1.t1	DlbHLH42	6	275	30.3927	9.46	58.28	85.05	nucleus
Dil.06g008620.1.t1	DlbHLH43	6	300	33.2101	9.35	59.67	89.07	nucleus
Dil.06g008640.1.t1	DlbHLH44	6	355	39.9711	5.89	52.63	77.21	nucleus
Dil.06g008660.1.t1	DlbHLH45	6	641	71.847	8.78	54.82	69.34	nucleus
Dil.06g008860.1.t1	DlbHLH46	6	341	38.5553	4.84	56.63	71.79	nucleus
Dil.06g009830.1.t1	DlbHLH47	6	393	42.6356	10.03	64	97.99	chloroplast
Dil.06g010170.1.t1	DlbHLH48	6	306	34.2875	6.13	58.4	71.73	nucleus
Dil.06g014790.1.t1	DlbHLH49	6	229	25.7279	5.56	62.76	78.43	nucleus
Dil.07g013470.1.t1	DlbHLH50	7	375	42.5444	8.7	47.94	72.67	nucleus
Dil.07g015460.1.t1	DlbHLH51	7	252	27.5142	7.59	47.44	82.1	nucleus
Dil.07g016690.1.t1	DlbHLH52	7	200	22.8848	6.45	32.78	78.95	nucleus
Dil.07g018570.1.t1	DlbHLH53	7	76	8.83123	11.4	71.3	93.82	Mitochondrion
Dil.07g018630.1.t1	DlbHLH54	7	465	50.2788	6.19	55.3	63.38	nucleus
Dil.07g018870.1.t1	DlbHLH55	7	263	28.9271	6.34	55.15	81.14	nucleus
Dil.08g001900.1.t1	DlbHLH56	8	323	35.7004	6.35	45.09	58.92	nucleus
Dil.08g003990.1.t1	DlbHLH57	8	268	30.5924	7.23	61.49	61.57	nucleus
Dil.08g005960.1.t1	DlbHLH58	8	238	26.9157	7.72	46.19	92.18	nucleus
Dil.08g012410.1.t1	DlbHLH59	8	359	39.4146	8.51	55.45	59	nucleus
Dil.08g012480.1.t1	DlbHLH60	8	354	39.2386	5.85	55.42	71.19	nucleus
Dil.08g012640.1.t1	DlbHLH61	8	287	32.6337	4.98	68.14	73.1	nucleus
Dil.08g017740.1.t1	DlbHLH62	8	361	39.6066	5.53	66	83.46	nucleus
Dil.09g006990.1.t1	DlbHLH63	9	335	37.3411	5.72	63.75	70.69	nucleus
Dil.09g007130.1.t1	DlbHLH64	9	266	30.609	8.03	58.4	86.5	nucleus
Dil.09g007550.1.t2	DlbHLH65	9	238	26.4467	6.97	47.7	68.45	nucleus
Dil.09g008610.1.t1	DlbHLH66	9	341	38.7056	4.58	60.56	71.76	nucleus
Dil.09g009250.1.t2	DlbHLH67	9	428	46.2915	5.92	55.69	59	nucleus
Dil.09g009840.1.t1	DlbHLH68	9	366	40.2262	4.94	49.25	63.74	nucleus
Dil.09g011190.1.t1	DlbHLH69	9	342	37.0221	5.6	63.17	70.82	nucleus
Dil.09g011210.1.t1	DlbHLH70	9	204	22.7888	5.86	48.98	82.7	nucleus
Dil.09g011380.1.t1	DlbHLH71	9	259	28.7013	7.78	49.97	55.83	nucleus
Dil.09g020260.1.t1	DlbHLH72	9	247	26.9488	5.64	69.64	62.83	nucleus
Dil.09g020330.1.t1	DlbHLH73	9	244	26.7777	5.64	68.85	63.61	nucleus
Dil.09g020970.1.t2	DlbHLH74	9	1167	132.023	6.74	42.78	96.4	nucleus
Dil.10g011030.1.t1	DlbHLH75	10	229	26.0595	7.14	46.16	71.92	nucleus
Dil.10g012580.1.t1	DlbHLH76	10	540	57.7441	5.81	52.64	58	nucleus
Dil.10g012750.1.t1	DlbHLH77	10	343	37.4793	5.93	52.73	64.9	nucleus
Dil.10g015110.1.t1	DlbHLH78	10	93	10.4627	6.57	89.75	98.6	Mitochondrion
Dil.10g015520.1.t2	DlbHLH79	10	293	32.4822	6.02	55.62	62.18	nucleus
Dil.10g016820.1.t1	DlbHLH80	10	163	18.3883	9.87	61.9	95.09	nucleus
Dil.10g016990.1.t2	DlbHLH81	10	498	55.8606	5.76	47.1	89.1	cytosol
Dil.10g020370.1.t1	DlbHLH82	10	326	36.6421	8.5	48.85	68.77	nucleus
Dil.10g022240.1.t1	DlbHLH83	10	475	52.9343	8.36	50.31	52.57	nucleus
Dil.11g001750.1.t1	DlbHLH84	11	243	27.369	7.03	51.87	86.67	cytosol
Dil.11g001770.1.t1	DlbHLH85	11	332	37.4532	5.93	61.72	86.36	nucleus
Dil.11g001780.1.t1	DlbHLH86	11	410	45.8062	5.18	54.18	83.27	nucleus
Dil.11g001790.1.t1	DlbHLH87	11	448	50.5617	5.5	50.37	87.7	nucleus
Dil.11g002760.1.t1	DlbHLH88	11	159	18.5528	10.14	57.71	85.91	chloroplast
Dil.11g002950.1.t1	DlbHLH89	11	448	50.5617	5.5	50.37	87.7	nucleus
Dil.11g002960.1.t1	DlbHLH90	11	410	45.9054	5.18	54.48	84.22	nucleus
Dil.11g015930.1.t1	DlbHLH91	11	582	66.134	8.7	47.27	84.05	nucleus
Dil.11g017150.1.t1	DlbHLH92	11	374	40.8548	4.79	59.57	63.9	nucleus
Dil.11g020520.1.t1	DlbHLH93	11	435	48.0336	5.26	53.45	63.61	nucleus
Dil.11g021230.1.t1	DlbHLH94	11	357	39.4821	8.49	54.91	59.52	nucleus
Dil.11g022000.1.t1	DlbHLH95	11	620	70.3706	5.18	38.71	74.82	E.R.
Dil.12g004460.1.t1	DlbHLH96	12	276	31.1325	7.66	71.18	74.57	nucleus
Dil.12g004570.1.t1	DlbHLH97	12	231	25.5222	8.44	43.9	83.68	nucleus
Dil.12g007260.1.t1	DlbHLH98	12	262	28.9008	8.27	52.3	90.46	nucleus
Dil.12g008360.1.t1	DlbHLH99	12	472	52.0541	5.37	40.67	74.39	nucleus
Dil.12g012480.1.t1	DlbHLH100	12	305	34.3842	8.9	53.17	89.51	nucleus
Dil.12g012620.1.t1	DlbHLH101	12	648	71.1242	5.7	49.33	66.84	nucleus
Dil.12g014400.1.t1	DlbHLH102	12	359	40.3122	6.23	49.55	63.79	nucleus
Dil.12g014480.1.t1	DlbHLH103	12	533	58.4283	5.15	49.81	72.59	nucleus
Dil.12g015380.1.t1	DlbHLH104	12	498	53.8593	8.71	60.77	55.82	nucleus
Dil.13g007740.1.t1	DlbHLH105	13	316	34.9644	5.01	42.8	84.53	nucleus
Dil.13g007750.1.t1	DlbHLH106	13	314	35.355	5.38	43.56	81.62	nucleus
Dil.13g013320.1.t2	DlbHLH107	13	423	46.7626	6.43	60.81	61.16	nucleus
Dil.13g017390.1.t1	DlbHLH108	13	166	18.5963	9.17	54.91	91.63	nucleus
Dil.13g017480.1.t2	DlbHLH109	13	189	21.4222	9.68	46.8	108.84	cytosol-nucleus
Dil.13g017530.1.t2	DlbHLH110	13	189	21.4222	9.68	46.8	108.84	cytosol-nucleus
Dil.13g017570.1.t1	DlbHLH111	13	149	16.8617	10.49	50.6	112.55	peroxisome
Dil.13g017580.1.t1	DlbHLH112	13	149	16.8767	10.36	54.05	113.22	peroxisome
Dil.14g002780.1.t1	DlbHLH113	14	212	24.0307	7.29	65.3	56.08	nucleus
Dil.14g015040.1.t1	DlbHLH114	14	344	38.4736	5.14	61.7	63.23	nucleus
Dil.14g018630.1.t1	DlbHLH115	14	91	10.3277	7.93	91.43	102.86	cytosol-nucleus
Dil.15g001440.1.t1	DlbHLH116	15	481	54.267	7	49.92	70.08	nucleus
Dil.15g004080.1.t1	DlbHLH117	15	643	71.9853	5.26	46.27	90.05	nucleus
Dil.15g004710.1.t1	DlbHLH118	15	573	63.66	6.27	43.88	95.6	chloroplast
Dil.15g004710.1.t1	DlbHLH118	15	573	63.6607	6.27	43.88	95.6	chloroplast
Dil.15g004790.1.t1	DlbHLH119	15	84	9.25252	6.07	51.42	111.31	cytosol-nucleus
Dil.15g004820.1.t1	DlbHLH120	15	91	10.2846	7.94	74.5	97.58	Mitochondrion
Dil.15g005480.1.t1	DlbHLH121	15	276	29.6578	6.01	56.89	63.33	nucleus
Dil.15g006300.1.t1	DlbHLH122	15	173	19.9141	9.25	47.11	95.84	cytosol
Dil.15g014360.1.t1	DlbHLH123	15	176	20.1851	9.42	46.76	95.11	cytosol
Dil.15g015020.1.t1	DlbHLH124	15	268	30.4393	8.15	51.03	61.49	nucleus
Dil.15g016450.1.t1	DlbHLH125	15	559	61.131	6.97	55.41	63.88	nucleus
Dil.15g017630.1.t1	DlbHLH126	15	453	49.7869	8.39	74.28	55.21	nucleus
