# Supplementary material for: Whole genome identification and operational analysis of the bHLH gene family in longan and the role of DlbHLH8 in flowering regulation
Source: Front Plant Sci. 2026 Jun 10;17:1824280. doi: 10.3389/fpls.2026.1824280 (PMC13290986; doi:10.3389/fpls.2026.1824280)
Supplement: Supplementary file 3 [file Table3.xlsx]

## Sheet: Sheet1
Table S3 26 tandem duplicated gene pairs were performed.
Gene ID	Gene ID
Dil.02g020090.1.t1（DlbHLH13）	Dil.07g018630.1.t1 (DlbHLH54)
Dil.15g004080.1.t1（DlbHLH117）	Dil.04g004030.1.t1 (DlbHLH18)
Dil.04g006530.1.t1（DlbHLH21）	Dil.05g019320.1.t1 (DlbHLH34)
Dil.11g020520.1.t1（DlbHLH93）	Dil.06g003660.1.t1 (DlbHLH37)
Dil.06g006170.1.t1（DlbHLH38）	Dil.09g011380.1.t1 (DlbHLH71)
Dil.06g006320.1.t1（DlbHLH39）	Dil.09g011190.1.t1 (DlbHLH69)
Dil.11g015930.1.t1（DlbHLH91）	Dil.06g008580.1.t1 (DlbHLH40)
Dil.06g008860.1.t1（DlbHLH46）	Dil.09g008610.1.t1 (DlbHLH66)
Dil.06g009830.1.t1 (DlbHLH47)	Dil.09g007550.1.t2 (DlbHLH65)
Dil.06g010170.1.t1 (DlbHLH48)	Dil.09g006990.1.t1 (DlbHLH63)
Dil.12g007260.1.t1 (DlbHLH98)	Dil.07g015460.1.t1 (DlbHLH51)
Dil.12g004570.1.t1 (DlbHLH97)	Dil.07g018870.1.t1 (DlbHLH55)
Dil.10g022240.1.t1 (DlbHLH83)	Dil.08g012410.1.t1 (DlbHLH59)
Dil.11g015930.1.t1 (DlbHLH91)	Dil.09g008610.1.t1 (DlbHLH66)
Dil.11g017150.1.t1 (DlbHLH92)	Dil.09g009840.1.t1 (DlbHLH68)
Dil.11g018220.1.t1 (DlbHLH91)	Dil.09g011210.1.t1 (DlbHLH70)
Dil.10g011030.1.t1 (DlbHLH75)	Dil.15g015020.1.t1 (DlbHLH124)
Dil.10g012750.1.t1 (DlbHLH77)	Dil.14g015040.1.t1 (DlbHLH114)
Dil.10g012750.1.t1 (DlbHLH77)	Dil.15g016450.1.t1 (DlbHLH125)
Dil.10g015110.1.t1 (DlbHLH78)	Dil.15g004790.1.t1 (DlbHLH119)
Dil.10g015520.1.t2 (DlbHLH79)	Dil.15g005480.1.t1 (DlbHLH121)
Dil.10g016820.1.t1 (DlbHLH80)	Dil.15g006300.1.t1 (DlbHLH122)
Dil.10g020370.1.t1 (DlbHLH82)	Dil.12g014400.1.t1 (DlbHLH102)
Dil.11g001740.1.t1 (DlbHLH84)	Dil.11g002950.1.t1 (DlbHLH89)
Dil.12g008360.1.t1 (DlbHLH99)	Dil.12g014480.1.t1 (DlbHLH103)
Dil.14g015040.1.t1 (DlbHLH114)	Dil.15g016450.1.t1 (DlbHLH125)
