# Supplementary material for: Whole genome identification and operational analysis of the bHLH gene family in longan and the role of DlbHLH8 in flowering regulation
Source: Front Plant Sci. 2026 Jun 10;17:1824280. doi: 10.3389/fpls.2026.1824280 (PMC13290986; doi:10.3389/fpls.2026.1824280)
Supplement: Supplementary file 4 [file Table4.xlsx]

## Sheet: 问题1_LMFZcS
Table S4 The structural features of motif 1-10.
Name	E-value	Sites	Width	Logo
Motif 1	9.8e-1084	124	21
Motif 2	2.2e-1085	123	23
Motif 3	6.9e-271	27	21
Motif 4	6.6e-213	52	29
Motif 5	2.8e-103	7	41
Motif 6	4.4e-100	6	41
Motif 7	2.4e-66	15	15
Motif 8	1.4e-50	5	30
Motif 9	2.8e-58	5	41
Motif 10	1.5e-80	5	50
