# Supplementary material for: Whole genome identification and operational analysis of the bHLH gene family in longan and the role of DlbHLH8 in flowering regulation
Source: Front Plant Sci. 2026 Jun 10;17:1824280. doi: 10.3389/fpls.2026.1824280 (PMC13290986; doi:10.3389/fpls.2026.1824280)
Supplement: Supplementary file 5 [file Table5.xlsx]

## Sheet: Sheet1
Table S5 The position weight matrix of Motif 1-10.
MOTIF 1 AERRRREKJNERLKALQSLVP MEME-1 position-specific probability matrix
letter-probability matrix: alength= 20 w= 21 nsites= 124 E= 9.8e-1084
0.467742 0.008065 0.000000 0.000000 0.000000 0.008065 0.000000 0.016129 0.088710 0.000000 0.000000 0.032258 0.008065 0.000000 0.072581 0.120968 0.056452 0.104839 0.000000 0.016129
0.080645 0.000000 0.008065 0.814516 0.016129 0.000000 0.000000 0.000000 0.000000 0.000000 0.000000 0.000000 0.016129 0.008065 0.008065 0.040323 0.000000 0.000000 0.000000 0.008065
0.000000 0.000000 0.000000 0.008065 0.000000 0.000000 0.000000 0.008065 0.217742 0.000000 0.000000 0.000000 0.008065 0.024194 0.709677 0.008065 0.000000 0.016129 0.000000 0.000000
0.032258 0.000000 0.008065 0.032258 0.000000 0.000000 0.032258 0.080645 0.096774 0.080645 0.016129 0.169355 0.000000 0.064516 0.217742 0.000000 0.000000 0.161290 0.000000 0.008065
0.000000 0.000000 0.008065 0.000000 0.000000 0.000000 0.000000 0.000000 0.032258 0.000000 0.000000 0.000000 0.000000 0.000000 0.919355 0.032258 0.008065 0.000000 0.000000 0.000000
0.000000 0.000000 0.024194 0.008065 0.000000 0.000000 0.000000 0.008065 0.032258 0.000000 0.000000 0.000000 0.000000 0.000000 0.911290 0.016129 0.000000 0.000000 0.000000 0.000000
0.000000 0.000000 0.112903 0.403226 0.000000 0.024194 0.008065 0.040323 0.112903 0.000000 0.080645 0.032258 0.000000 0.048387 0.040323 0.040323 0.056452 0.000000 0.000000 0.000000
0.000000 0.000000 0.000000 0.008065 0.000000 0.000000 0.024194 0.000000 0.459677 0.016129 0.000000 0.016129 0.000000 0.112903 0.330645 0.000000 0.016129 0.000000 0.000000 0.016129
0.000000 0.000000 0.000000 0.008065 0.000000 0.000000 0.000000 0.508065 0.000000 0.298387 0.185484 0.000000 0.000000 0.000000 0.000000 0.000000 0.000000 0.000000 0.000000 0.000000
0.048387 0.000000 0.000000 0.000000 0.000000 0.032258 0.000000 0.008065 0.104839 0.000000 0.000000 0.459677 0.000000 0.008065 0.008065 0.322581 0.008065 0.000000 0.000000 0.000000
0.072581 0.000000 0.225806 0.427419 0.000000 0.016129 0.024194 0.000000 0.032258 0.000000 0.000000 0.032258 0.000000 0.104839 0.000000 0.032258 0.024194 0.008065 0.000000 0.000000
0.000000 0.000000 0.000000 0.000000 0.000000 0.008065 0.096774 0.000000 0.161290 0.120968 0.008065 0.008065 0.000000 0.016129 0.491935 0.000000 0.056452 0.000000 0.000000 0.032258
0.000000 0.008065 0.000000 0.000000 0.217742 0.000000 0.000000 0.120968 0.000000 0.290323 0.225806 0.000000 0.000000 0.000000 0.000000 0.000000 0.016129 0.032258 0.000000 0.088710
0.056452 0.000000 0.024194 0.000000 0.024194 0.008065 0.000000 0.056452 0.201613 0.104839 0.000000 0.024194 0.000000 0.040323 0.177419 0.104839 0.064516 0.032258 0.000000 0.080645
0.322581 0.024194 0.016129 0.056452 0.024194 0.000000 0.000000 0.088710 0.096774 0.032258 0.040323 0.024194 0.000000 0.024194 0.040323 0.032258 0.072581 0.096774 0.000000 0.008065
0.000000 0.000000 0.000000 0.000000 0.000000 0.000000 0.000000 0.000000 0.000000 1.000000 0.000000 0.000000 0.000000 0.000000 0.000000 0.000000 0.000000 0.000000 0.000000 0.000000
0.048387 0.000000 0.000000 0.032258 0.008065 0.080645 0.008065 0.000000 0.016129 0.000000 0.000000 0.008065 0.000000 0.435484 0.290323 0.072581 0.000000 0.000000 0.000000 0.000000
0.153226 0.008065 0.129032 0.169355 0.000000 0.024194 0.000000 0.000000 0.064516 0.000000 0.000000 0.064516 0.000000 0.056452 0.032258 0.274194 0.024194 0.000000 0.000000 0.000000
0.008065 0.000000 0.000000 0.000000 0.000000 0.000000 0.000000 0.096774 0.000000 0.782258 0.008065 0.000000 0.000000 0.000000 0.000000 0.000000 0.008065 0.096774 0.000000 0.000000
0.000000 0.000000 0.000000 0.000000 0.008065 0.000000 0.000000 0.129032 0.000000 0.250000 0.056452 0.000000 0.016129 0.000000 0.000000 0.000000 0.008065 0.532258 0.000000 0.000000
0.000000 0.000000 0.024194 0.032258 0.000000 0.000000 0.008065 0.000000 0.000000 0.000000 0.000000 0.000000 0.879032 0.000000 0.000000 0.056452 0.000000 0.000000 0.000000 0.000000
MOTIF 2 KKMDKASMLDEAIEYVKELQEQV MEME-2 position-specific probability matrix
letter-probability matrix: alength= 20 w= 23 nsites= 123 E= 2.2e-1085
0.016260 0.000000 0.024390 0.016260 0.000000 0.056911 0.008130 0.000000 0.333333 0.000000 0.000000 0.097561 0.065041 0.081301 0.000000 0.203252 0.089431 0.008130 0.000000 0.000000
0.000000 0.000000 0.000000 0.016260 0.000000 0.000000 0.000000 0.040650 0.626016 0.000000 0.008130 0.008130 0.008130 0.065041 0.146341 0.000000 0.024390 0.056911 0.000000 0.000000
0.024390 0.000000 0.000000 0.000000 0.008130 0.073171 0.000000 0.048780 0.000000 0.056911 0.284553 0.024390 0.008130 0.000000 0.081301 0.032520 0.268293 0.089431 0.000000 0.000000
0.000000 0.000000 0.609756 0.000000 0.000000 0.130081 0.000000 0.000000 0.000000 0.000000 0.000000 0.065041 0.016260 0.000000 0.000000 0.178862 0.000000 0.000000 0.000000 0.000000
0.097561 0.000000 0.000000 0.000000 0.000000 0.000000 0.000000 0.032520 0.463415 0.016260 0.024390 0.000000 0.000000 0.081301 0.073171 0.000000 0.154472 0.048780 0.000000 0.008130
0.756098 0.000000 0.000000 0.008130 0.000000 0.000000 0.000000 0.000000 0.000000 0.000000 0.000000 0.008130 0.097561 0.008130 0.000000 0.056911 0.032520 0.032520 0.000000 0.000000
0.081301 0.000000 0.073171 0.016260 0.000000 0.024390 0.000000 0.000000 0.024390 0.048780 0.000000 0.000000 0.000000 0.040650 0.016260 0.479675 0.081301 0.113821 0.000000 0.000000
0.000000 0.000000 0.000000 0.000000 0.016260 0.000000 0.000000 0.284553 0.000000 0.105691 0.333333 0.000000 0.000000 0.016260 0.000000 0.008130 0.008130 0.227642 0.000000 0.000000
0.000000 0.000000 0.000000 0.000000 0.000000 0.000000 0.000000 0.146341 0.000000 0.796748 0.000000 0.000000 0.000000 0.000000 0.000000 0.000000 0.000000 0.056911 0.000000 0.000000
0.056911 0.008130 0.398374 0.089431 0.000000 0.227642 0.024390 0.008130 0.016260 0.024390 0.000000 0.032520 0.000000 0.040650 0.000000 0.056911 0.008130 0.000000 0.000000 0.008130
0.008130 0.008130 0.268293 0.471545 0.000000 0.065041 0.008130 0.000000 0.048780 0.032520 0.000000 0.000000 0.000000 0.048780 0.024390 0.008130 0.000000 0.008130 0.000000 0.000000
0.609756 0.000000 0.000000 0.000000 0.000000 0.000000 0.000000 0.162602 0.000000 0.000000 0.000000 0.000000 0.000000 0.000000 0.000000 0.008130 0.113821 0.105691 0.000000 0.000000
0.040650 0.032520 0.000000 0.000000 0.008130 0.000000 0.008130 0.601626 0.000000 0.056911 0.008130 0.000000 0.000000 0.000000 0.000000 0.008130 0.056911 0.178862 0.000000 0.000000
0.016260 0.000000 0.113821 0.276423 0.000000 0.008130 0.024390 0.000000 0.097561 0.032520 0.000000 0.186992 0.000000 0.048780 0.081301 0.089431 0.024390 0.000000 0.000000 0.000000
0.000000 0.008130 0.000000 0.000000 0.048780 0.000000 0.056911 0.008130 0.000000 0.016260 0.024390 0.008130 0.000000 0.008130 0.024390 0.000000 0.008130 0.008130 0.000000 0.780488
0.000000 0.000000 0.000000 0.000000 0.000000 0.000000 0.000000 0.398374 0.000000 0.186992 0.016260 0.000000 0.000000 0.000000 0.000000 0.000000 0.000000 0.398374 0.000000 0.000000
0.000000 0.000000 0.000000 0.008130 0.000000 0.008130 0.008130 0.000000 0.536585 0.000000 0.000000 0.056911 0.065041 0.195122 0.089431 0.000000 0.032520 0.000000 0.000000 0.000000
0.000000 0.000000 0.056911 0.333333 0.170732 0.008130 0.008130 0.000000 0.008130 0.040650 0.000000 0.016260 0.000000 0.121951 0.016260 0.162602 0.024390 0.000000 0.000000 0.032520
0.000000 0.000000 0.000000 0.000000 0.000000 0.000000 0.000000 0.000000 0.000000 1.000000 0.000000 0.000000 0.000000 0.000000 0.000000 0.000000 0.000000 0.000000 0.000000 0.000000
0.000000 0.008130 0.008130 0.121951 0.000000 0.000000 0.089431 0.000000 0.097561 0.040650 0.000000 0.000000 0.000000 0.528455 0.073171 0.016260 0.016260 0.000000 0.000000 0.000000
0.081301 0.008130 0.032520 0.154472 0.000000 0.040650 0.016260 0.024390 0.138211 0.121951 0.008130 0.065041 0.000000 0.097561 0.154472 0.024390 0.016260 0.016260 0.000000 0.000000
0.000000 0.008130 0.000000 0.154472 0.000000 0.000000 0.016260 0.000000 0.113821 0.032520 0.000000 0.056911 0.000000 0.463415 0.113821 0.008130 0.016260 0.016260 0.000000 0.000000
0.097561 0.000000 0.000000 0.008130 0.008130 0.032520 0.008130 0.227642 0.008130 0.121951 0.000000 0.000000 0.000000 0.000000 0.000000 0.000000 0.008130 0.479675 0.000000 0.000000
MOTIF 3 PPKDYIHVRARRGQATDSHSJ MEME-3 position-specific probability matrix
letter-probability matrix: alength= 20 w= 21 nsites= 27 E= 6.9e-271
0.111111 0.000000 0.037037 0.148148 0.000000 0.000000 0.037037 0.000000 0.111111 0.000000 0.000000 0.037037 0.333333 0.148148 0.000000 0.000000 0.000000 0.037037 0.000000 0.000000
0.000000 0.000000 0.185185 0.000000 0.000000 0.111111 0.000000 0.000000 0.185185 0.074074 0.000000 0.000000 0.444444 0.000000 0.000000 0.000000 0.000000 0.000000 0.000000 0.000000
0.074074 0.000000 0.000000 0.074074 0.000000 0.000000 0.000000 0.000000 0.296296 0.037037 0.000000 0.074074 0.074074 0.074074 0.000000 0.185185 0.074074 0.000000 0.000000 0.037037
0.000000 0.000000 0.222222 0.185185 0.000000 0.111111 0.000000 0.037037 0.000000 0.074074 0.074074 0.037037 0.074074 0.000000 0.000000 0.000000 0.000000 0.185185 0.000000 0.000000
0.000000 0.000000 0.000000 0.000000 0.074074 0.000000 0.000000 0.000000 0.037037 0.000000 0.000000 0.074074 0.222222 0.000000 0.111111 0.000000 0.000000 0.111111 0.000000 0.370370
0.000000 0.222222 0.000000 0.000000 0.000000 0.074074 0.000000 0.407407 0.000000 0.000000 0.000000 0.000000 0.111111 0.037037 0.000000 0.000000 0.000000 0.148148 0.000000 0.000000
0.000000 0.000000 0.000000 0.000000 0.000000 0.000000 0.555556 0.000000 0.222222 0.000000 0.000000 0.000000 0.000000 0.000000 0.222222 0.000000 0.000000 0.000000 0.000000 0.000000
0.000000 0.000000 0.000000 0.000000 0.000000 0.000000 0.000000 0.148148 0.000000 0.000000 0.000000 0.000000 0.037037 0.000000 0.000000 0.000000 0.037037 0.777778 0.000000 0.000000
0.000000 0.000000 0.000000 0.000000 0.000000 0.000000 0.000000 0.000000 0.000000 0.000000 0.000000 0.000000 0.000000 0.000000 1.000000 0.000000 0.000000 0.000000 0.000000 0.000000
1.000000 0.000000 0.000000 0.000000 0.000000 0.000000 0.000000 0.000000 0.000000 0.000000 0.000000 0.000000 0.000000 0.000000 0.000000 0.000000 0.000000 0.000000 0.000000 0.000000
0.000000 0.000000 0.000000 0.000000 0.000000 0.000000 0.000000 0.000000 0.333333 0.000000 0.000000 0.000000 0.000000 0.000000 0.592593 0.074074 0.000000 0.000000 0.000000 0.000000
0.000000 0.000000 0.000000 0.000000 0.000000 0.000000 0.000000 0.000000 0.000000 0.000000 0.000000 0.000000 0.000000 0.000000 1.000000 0.000000 0.000000 0.000000 0.000000 0.000000
0.000000 0.000000 0.000000 0.000000 0.000000 1.000000 0.000000 0.000000 0.000000 0.000000 0.000000 0.000000 0.000000 0.000000 0.000000 0.000000 0.000000 0.000000 0.000000 0.000000
0.000000 0.185185 0.000000 0.000000 0.037037 0.000000 0.000000 0.000000 0.000000 0.000000 0.000000 0.000000 0.000000 0.703704 0.000000 0.074074 0.000000 0.000000 0.000000 0.000000
1.000000 0.000000 0.000000 0.000000 0.000000 0.000000 0.000000 0.000000 0.000000 0.000000 0.000000 0.000000 0.000000 0.000000 0.000000 0.000000 0.000000 0.000000 0.000000 0.000000
0.000000 0.000000 0.000000 0.000000 0.000000 0.000000 0.000000 0.000000 0.000000 0.000000 0.000000 0.000000 0.000000 0.000000 0.000000 0.037037 0.962963 0.000000 0.000000 0.000000
0.000000 0.000000 0.703704 0.000000 0.000000 0.000000 0.222222 0.000000 0.000000 0.000000 0.000000 0.074074 0.000000 0.000000 0.000000 0.000000 0.000000 0.000000 0.000000 0.000000
0.000000 0.000000 0.000000 0.000000 0.000000 0.000000 0.000000 0.000000 0.000000 0.000000 0.000000 0.000000 0.444444 0.000000 0.000000 0.555556 0.000000 0.000000 0.000000 0.000000
0.000000 0.000000 0.000000 0.000000 0.000000 0.000000 0.703704 0.000000 0.000000 0.000000 0.000000 0.000000 0.000000 0.074074 0.222222 0.000000 0.000000 0.000000 0.000000 0.000000
0.000000 0.000000 0.000000 0.000000 0.000000 0.000000 0.000000 0.000000 0.000000 0.000000 0.000000 0.000000 0.000000 0.000000 0.000000 1.000000 0.000000 0.000000 0.000000 0.000000
0.000000 0.000000 0.000000 0.000000 0.000000 0.000000 0.000000 0.407407 0.000000 0.592593 0.000000 0.000000 0.000000 0.000000 0.000000 0.000000 0.000000 0.000000 0.000000 0.000000
MOTIF 4 IRIQCEKRPGLLLKLIQALZSLGLEVLHA MEME-4 position-specific probability matrix
letter-probability matrix: alength= 20 w= 29 nsites= 52 E= 6.6e-213
0.115385 0.000000 0.000000 0.000000 0.000000 0.000000 0.000000 0.423077 0.000000 0.173077 0.019231 0.076923 0.000000 0.000000 0.000000 0.000000 0.000000 0.173077 0.000000 0.019231
0.000000 0.115385 0.019231 0.076923 0.000000 0.019231 0.038462 0.019231 0.192308 0.076923 0.000000 0.019231 0.000000 0.000000 0.250000 0.134615 0.038462 0.000000 0.000000 0.000000
0.000000 0.000000 0.000000 0.000000 0.019231 0.000000 0.000000 0.461538 0.000000 0.153846 0.096154 0.000000 0.000000 0.000000 0.000000 0.000000 0.019231 0.250000 0.000000 0.000000
0.019231 0.153846 0.000000 0.000000 0.057692 0.019231 0.115385 0.019231 0.000000 0.057692 0.000000 0.019231 0.000000 0.192308 0.076923 0.173077 0.019231 0.057692 0.019231 0.000000
0.000000 0.480769 0.019231 0.000000 0.038462 0.096154 0.000000 0.000000 0.076923 0.000000 0.000000 0.000000 0.000000 0.019231 0.019231 0.211538 0.038462 0.000000 0.000000 0.000000
0.057692 0.000000 0.115385 0.211538 0.000000 0.076923 0.000000 0.000000 0.057692 0.057692 0.000000 0.038462 0.153846 0.057692 0.057692 0.076923 0.000000 0.038462 0.000000 0.000000
0.019231 0.000000 0.096154 0.000000 0.019231 0.019231 0.019231 0.000000 0.250000 0.019231 0.019231 0.153846 0.000000 0.134615 0.115385 0.000000 0.000000 0.000000 0.019231 0.115385
0.000000 0.000000 0.019231 0.115385 0.000000 0.019231 0.019231 0.038462 0.230769 0.000000 0.000000 0.038462 0.000000 0.057692 0.307692 0.076923 0.019231 0.038462 0.000000 0.019231
0.038462 0.000000 0.000000 0.057692 0.000000 0.000000 0.000000 0.019231 0.115385 0.000000 0.000000 0.153846 0.365385 0.057692 0.019231 0.057692 0.115385 0.000000 0.000000 0.000000
0.000000 0.000000 0.057692 0.019231 0.115385 0.538462 0.038462 0.000000 0.038462 0.000000 0.019231 0.000000 0.000000 0.000000 0.038462 0.000000 0.096154 0.000000 0.000000 0.038462
0.000000 0.057692 0.000000 0.000000 0.019231 0.038462 0.000000 0.096154 0.000000 0.307692 0.096154 0.000000 0.076923 0.153846 0.000000 0.019231 0.038462 0.096154 0.000000 0.000000
0.115385 0.019231 0.000000 0.000000 0.192308 0.000000 0.000000 0.038462 0.000000 0.557692 0.038462 0.019231 0.000000 0.000000 0.000000 0.000000 0.000000 0.019231 0.000000 0.000000
0.076923 0.000000 0.019231 0.019231 0.000000 0.000000 0.000000 0.019231 0.000000 0.230769 0.019231 0.019231 0.076923 0.000000 0.019231 0.230769 0.019231 0.134615 0.019231 0.096154
0.000000 0.000000 0.115385 0.134615 0.019231 0.019231 0.000000 0.000000 0.250000 0.000000 0.000000 0.173077 0.000000 0.000000 0.096154 0.134615 0.057692 0.000000 0.000000 0.000000
0.019231 0.000000 0.000000 0.000000 0.019231 0.000000 0.000000 0.211538 0.000000 0.500000 0.019231 0.000000 0.000000 0.000000 0.000000 0.000000 0.096154 0.134615 0.000000 0.000000
0.000000 0.019231 0.000000 0.000000 0.019231 0.000000 0.000000 0.230769 0.000000 0.192308 0.192308 0.019231 0.000000 0.019231 0.038462 0.019231 0.076923 0.134615 0.000000 0.038462
0.076923 0.019231 0.057692 0.076923 0.000000 0.000000 0.000000 0.000000 0.076923 0.019231 0.000000 0.038462 0.000000 0.250000 0.096154 0.211538 0.038462 0.019231 0.000000 0.019231
0.403846 0.000000 0.019231 0.096154 0.019231 0.057692 0.000000 0.076923 0.000000 0.000000 0.000000 0.096154 0.000000 0.000000 0.000000 0.038462 0.076923 0.115385 0.000000 0.000000
0.000000 0.000000 0.000000 0.000000 0.057692 0.000000 0.000000 0.134615 0.000000 0.634615 0.019231 0.000000 0.000000 0.000000 0.000000 0.000000 0.000000 0.153846 0.000000 0.000000
0.000000 0.000000 0.096154 0.384615 0.000000 0.038462 0.038462 0.000000 0.057692 0.000000 0.000000 0.057692 0.019231 0.192308 0.096154 0.019231 0.000000 0.000000 0.000000 0.000000
0.173077 0.000000 0.096154 0.153846 0.000000 0.038462 0.000000 0.000000 0.134615 0.000000 0.000000 0.115385 0.000000 0.000000 0.000000 0.288462 0.000000 0.000000 0.000000 0.000000
0.038462 0.000000 0.000000 0.019231 0.000000 0.000000 0.038462 0.019231 0.000000 0.596154 0.038462 0.000000 0.000000 0.173077 0.000000 0.038462 0.000000 0.038462 0.000000 0.000000
0.000000 0.000000 0.019231 0.019231 0.000000 0.423077 0.134615 0.000000 0.057692 0.019231 0.000000 0.019231 0.076923 0.096154 0.057692 0.038462 0.038462 0.000000 0.000000 0.000000
0.115385 0.000000 0.000000 0.000000 0.096154 0.019231 0.000000 0.057692 0.000000 0.480769 0.115385 0.000000 0.000000 0.000000 0.000000 0.038462 0.000000 0.076923 0.000000 0.000000
0.000000 0.000000 0.173077 0.230769 0.038462 0.019231 0.019231 0.019231 0.057692 0.000000 0.000000 0.038462 0.000000 0.038462 0.038462 0.173077 0.153846 0.000000 0.000000 0.000000
0.038462 0.000000 0.000000 0.000000 0.019231 0.000000 0.000000 0.346154 0.019231 0.096154 0.038462 0.000000 0.000000 0.000000 0.000000 0.019231 0.038462 0.384615 0.000000 0.000000
0.000000 0.000000 0.000000 0.000000 0.000000 0.000000 0.115385 0.153846 0.000000 0.269231 0.000000 0.000000 0.000000 0.076923 0.000000 0.076923 0.038462 0.250000 0.000000 0.019231
0.000000 0.000000 0.096154 0.019231 0.000000 0.000000 0.230769 0.000000 0.076923 0.000000 0.019231 0.134615 0.000000 0.173077 0.038462 0.192308 0.019231 0.000000 0.000000 0.000000
0.538462 0.038462 0.000000 0.000000 0.000000 0.000000 0.000000 0.000000 0.000000 0.115385 0.000000 0.057692 0.000000 0.000000 0.000000 0.115385 0.019231 0.115385 0.000000 0.000000
MOTIF 5 QAEASPVQATPSIDKGLLGKKSNAKTKLRNHKLKQLPKKAV MEME-5 position-specific probability matrix
letter-probability matrix: alength= 20 w= 41 nsites= 7 E= 2.8e-103
0.000000 0.000000 0.000000 0.000000 0.000000 0.428571 0.000000 0.000000 0.000000 0.000000 0.000000 0.000000 0.000000 0.571429 0.000000 0.000000 0.000000 0.000000 0.000000 0.000000
0.571429 0.000000 0.000000 0.000000 0.000000 0.000000 0.000000 0.000000 0.428571 0.000000 0.000000 0.000000 0.000000 0.000000 0.000000 0.000000 0.000000 0.000000 0.000000 0.000000
0.285714 0.000000 0.000000 0.571429 0.000000 0.000000 0.000000 0.000000 0.000000 0.000000 0.000000 0.000000 0.000000 0.142857 0.000000 0.000000 0.000000 0.000000 0.000000 0.000000
0.857143 0.000000 0.000000 0.000000 0.000000 0.000000 0.000000 0.000000 0.000000 0.000000 0.000000 0.000000 0.142857 0.000000 0.000000 0.000000 0.000000 0.000000 0.000000 0.000000
0.000000 0.000000 0.000000 0.000000 0.000000 0.000000 0.000000 0.000000 0.000000 0.000000 0.000000 0.000000 0.000000 0.000000 0.142857 0.857143 0.000000 0.000000 0.000000 0.000000
0.000000 0.000000 0.000000 0.000000 0.000000 0.000000 0.000000 0.000000 0.000000 0.000000 0.000000 0.000000 1.000000 0.000000 0.000000 0.000000 0.000000 0.000000 0.000000 0.000000
0.428571 0.000000 0.000000 0.000000 0.000000 0.000000 0.000000 0.000000 0.000000 0.000000 0.000000 0.000000 0.000000 0.000000 0.000000 0.000000 0.000000 0.571429 0.000000 0.000000
0.000000 0.000000 0.000000 0.000000 0.000000 0.000000 0.000000 0.000000 0.000000 0.000000 0.000000 0.000000 0.000000 1.000000 0.000000 0.000000 0.000000 0.000000 0.000000 0.000000
1.000000 0.000000 0.000000 0.000000 0.000000 0.000000 0.000000 0.000000 0.000000 0.000000 0.000000 0.000000 0.000000 0.000000 0.000000 0.000000 0.000000 0.000000 0.000000 0.000000
0.000000 0.000000 0.000000 0.000000 0.000000 0.000000 0.000000 0.000000 0.000000 0.000000 0.000000 0.000000 0.000000 0.000000 0.000000 0.000000 1.000000 0.000000 0.000000 0.000000
0.000000 0.000000 0.000000 0.000000 0.000000 0.000000 0.000000 0.000000 0.000000 0.000000 0.000000 0.000000 0.571429 0.000000 0.000000 0.000000 0.428571 0.000000 0.000000 0.000000
0.000000 0.000000 0.000000 0.000000 0.000000 0.000000 0.000000 0.000000 0.000000 0.000000 0.000000 0.000000 0.000000 0.000000 0.000000 1.000000 0.000000 0.000000 0.000000 0.000000
0.000000 0.000000 0.000000 0.000000 0.000000 0.000000 0.000000 0.857143 0.000000 0.000000 0.000000 0.000000 0.000000 0.000000 0.000000 0.000000 0.142857 0.000000 0.000000 0.000000
0.000000 0.000000 1.000000 0.000000 0.000000 0.000000 0.000000 0.000000 0.000000 0.000000 0.000000 0.000000 0.000000 0.000000 0.000000 0.000000 0.000000 0.000000 0.000000 0.000000
0.000000 0.000000 0.000000 0.000000 0.000000 0.000000 0.000000 0.000000 0.571429 0.000000 0.000000 0.000000 0.142857 0.142857 0.142857 0.000000 0.000000 0.000000 0.000000 0.000000
0.000000 0.000000 0.000000 0.285714 0.000000 0.714286 0.000000 0.000000 0.000000 0.000000 0.000000 0.000000 0.000000 0.000000 0.000000 0.000000 0.000000 0.000000 0.000000 0.000000
0.000000 0.000000 0.000000 0.000000 0.000000 0.000000 0.000000 0.000000 0.000000 1.000000 0.000000 0.000000 0.000000 0.000000 0.000000 0.000000 0.000000 0.000000 0.000000 0.000000
0.000000 0.000000 0.000000 0.000000 0.285714 0.000000 0.000000 0.000000 0.000000 0.714286 0.000000 0.000000 0.000000 0.000000 0.000000 0.000000 0.000000 0.000000 0.000000 0.000000
0.000000 0.000000 0.000000 0.000000 0.000000 1.000000 0.000000 0.000000 0.000000 0.000000 0.000000 0.000000 0.000000 0.000000 0.000000 0.000000 0.000000 0.000000 0.000000 0.000000
0.000000 0.000000 0.000000 0.000000 0.000000 0.000000 0.000000 0.000000 1.000000 0.000000 0.000000 0.000000 0.000000 0.000000 0.000000 0.000000 0.000000 0.000000 0.000000 0.000000
0.000000 0.000000 0.000000 0.000000 0.000000 0.000000 0.000000 0.000000 1.000000 0.000000 0.000000 0.000000 0.000000 0.000000 0.000000 0.000000 0.000000 0.000000 0.000000 0.000000
0.000000 0.000000 0.000000 0.000000 0.428571 0.000000 0.000000 0.000000 0.000000 0.000000 0.000000 0.000000 0.000000 0.000000 0.000000 0.571429 0.000000 0.000000 0.000000 0.000000
0.000000 0.000000 0.000000 0.000000 0.000000 0.000000 0.000000 0.000000 0.000000 0.000000 0.000000 0.571429 0.000000 0.000000 0.000000 0.428571 0.000000 0.000000 0.000000 0.000000
0.571429 0.000000 0.000000 0.000000 0.000000 0.000000 0.000000 0.000000 0.000000 0.000000 0.000000 0.000000 0.000000 0.000000 0.000000 0.142857 0.285714 0.000000 0.000000 0.000000
0.000000 0.000000 0.000000 0.000000 0.000000 0.000000 0.000000 0.000000 1.000000 0.000000 0.000000 0.000000 0.000000 0.000000 0.000000 0.000000 0.000000 0.000000 0.000000 0.000000
0.000000 0.000000 0.000000 0.000000 0.000000 0.000000 0.000000 0.000000 0.000000 0.000000 0.000000 0.000000 0.000000 0.000000 0.000000 0.000000 1.000000 0.000000 0.000000 0.000000
0.000000 0.000000 0.000000 0.000000 0.000000 0.000000 0.000000 0.000000 1.000000 0.000000 0.000000 0.000000 0.000000 0.000000 0.000000 0.000000 0.000000 0.000000 0.000000 0.000000
0.000000 0.000000 0.000000 0.428571 0.000000 0.000000 0.000000 0.000000 0.000000 0.571429 0.000000 0.000000 0.000000 0.000000 0.000000 0.000000 0.000000 0.000000 0.000000 0.000000
0.000000 0.000000 0.000000 0.000000 0.000000 0.000000 0.000000 0.000000 0.000000 0.000000 0.000000 0.000000 0.000000 0.000000 1.000000 0.000000 0.000000 0.000000 0.000000 0.000000
0.000000 0.000000 0.000000 0.000000 0.000000 0.000000 0.428571 0.000000 0.000000 0.000000 0.000000 0.571429 0.000000 0.000000 0.000000 0.000000 0.000000 0.000000 0.000000 0.000000
0.000000 0.000000 0.000000 0.000000 0.000000 0.000000 1.000000 0.000000 0.000000 0.000000 0.000000 0.000000 0.000000 0.000000 0.000000 0.000000 0.000000 0.000000 0.000000 0.000000
0.000000 0.000000 0.000000 0.285714 0.000000 0.000000 0.000000 0.000000 0.571429 0.000000 0.142857 0.000000 0.000000 0.000000 0.000000 0.000000 0.000000 0.000000 0.000000 0.000000
0.000000 0.000000 0.000000 0.000000 0.000000 0.000000 0.000000 0.000000 0.000000 1.000000 0.000000 0.000000 0.000000 0.000000 0.000000 0.000000 0.000000 0.000000 0.000000 0.000000
0.000000 0.000000 0.000000 0.000000 0.000000 0.000000 0.000000 0.000000 1.000000 0.000000 0.000000 0.000000 0.000000 0.000000 0.000000 0.000000 0.000000 0.000000 0.000000 0.000000
0.000000 0.000000 0.000000 0.000000 0.000000 0.000000 0.000000 0.000000 0.000000 0.000000 0.000000 0.000000 0.142857 0.571429 0.285714 0.000000 0.000000 0.000000 0.000000 0.000000
0.000000 0.000000 0.000000 0.000000 0.000000 0.000000 0.000000 0.000000 0.000000 1.000000 0.000000 0.000000 0.000000 0.000000 0.000000 0.000000 0.000000 0.000000 0.000000 0.000000
0.000000 0.000000 0.000000 0.000000 0.000000 0.000000 0.000000 0.000000 0.000000 0.000000 0.000000 0.000000 0.571429 0.428571 0.000000 0.000000 0.000000 0.000000 0.000000 0.000000
0.000000 0.000000 0.000000 0.000000 0.000000 0.000000 0.000000 0.000000 0.571429 0.000000 0.000000 0.000000 0.000000 0.000000 0.000000 0.428571 0.000000 0.000000 0.000000 0.000000
0.000000 0.000000 0.000000 0.428571 0.000000 0.000000 0.000000 0.000000 0.571429 0.000000 0.000000 0.000000 0.000000 0.000000 0.000000 0.000000 0.000000 0.000000 0.000000 0.000000
0.571429 0.000000 0.000000 0.000000 0.000000 0.000000 0.000000 0.000000 0.428571 0.000000 0.000000 0.000000 0.000000 0.000000 0.000000 0.000000 0.000000 0.000000 0.000000 0.000000
0.000000 0.000000 0.000000 0.000000 0.000000 0.000000 0.000000 0.000000 0.000000 0.000000 0.000000 0.000000 0.000000 0.428571 0.000000 0.000000 0.000000 0.571429 0.000000 0.000000
MOTIF 6 DLTLIKNNLLSTIEKQNLRETPQLSDKIQAPTVLLHEVVKG MEME-6 position-specific probability matrix
letter-probability matrix: alength= 20 w= 41 nsites= 6 E= 4.4e-100
0.000000 0.000000 1.000000 0.000000 0.000000 0.000000 0.000000 0.000000 0.000000 0.000000 0.000000 0.000000 0.000000 0.000000 0.000000 0.000000 0.000000 0.000000 0.000000 0.000000
0.000000 0.000000 0.000000 0.000000 0.000000 0.000000 0.000000 0.000000 0.000000 1.000000 0.000000 0.000000 0.000000 0.000000 0.000000 0.000000 0.000000 0.000000 0.000000 0.000000
0.000000 0.000000 0.000000 0.000000 0.000000 0.000000 0.000000 0.000000 0.000000 0.000000 0.000000 0.000000 0.000000 0.000000 0.000000 0.000000 1.000000 0.000000 0.000000 0.000000
0.000000 0.000000 0.000000 0.000000 0.000000 0.000000 0.000000 0.000000 0.000000 1.000000 0.000000 0.000000 0.000000 0.000000 0.000000 0.000000 0.000000 0.000000 0.000000 0.000000
0.000000 0.000000 0.000000 0.000000 0.000000 0.000000 0.000000 0.666667 0.000000 0.000000 0.000000 0.000000 0.000000 0.000000 0.333333 0.000000 0.000000 0.000000 0.000000 0.000000
0.000000 0.000000 0.000000 0.000000 0.000000 0.000000 0.000000 0.000000 1.000000 0.000000 0.000000 0.000000 0.000000 0.000000 0.000000 0.000000 0.000000 0.000000 0.000000 0.000000
0.000000 0.000000 0.000000 0.000000 0.000000 0.000000 0.000000 0.000000 0.000000 0.000000 0.000000 0.666667 0.000000 0.000000 0.000000 0.000000 0.333333 0.000000 0.000000 0.000000
0.000000 0.000000 0.000000 0.000000 0.000000 0.000000 0.166667 0.000000 0.000000 0.000000 0.000000 0.833333 0.000000 0.000000 0.000000 0.000000 0.000000 0.000000 0.000000 0.000000
0.000000 0.000000 0.000000 0.000000 0.000000 0.000000 0.000000 0.000000 0.000000 0.666667 0.000000 0.000000 0.000000 0.000000 0.000000 0.000000 0.000000 0.333333 0.000000 0.000000
0.000000 0.000000 0.000000 0.000000 0.000000 0.000000 0.000000 0.000000 0.000000 0.333333 0.333333 0.000000 0.000000 0.333333 0.000000 0.000000 0.000000 0.000000 0.000000 0.000000
0.000000 0.000000 0.000000 0.000000 0.000000 0.000000 0.000000 0.000000 0.000000 0.000000 0.000000 0.000000 0.000000 0.000000 0.000000 1.000000 0.000000 0.000000 0.000000 0.000000
0.333333 0.000000 0.000000 0.000000 0.000000 0.000000 0.000000 0.000000 0.000000 0.000000 0.000000 0.000000 0.000000 0.000000 0.000000 0.000000 0.666667 0.000000 0.000000 0.000000
0.000000 0.000000 0.000000 0.000000 0.000000 0.000000 0.000000 0.833333 0.000000 0.000000 0.000000 0.166667 0.000000 0.000000 0.000000 0.000000 0.000000 0.000000 0.000000 0.000000
0.000000 0.000000 0.000000 1.000000 0.000000 0.000000 0.000000 0.000000 0.000000 0.000000 0.000000 0.000000 0.000000 0.000000 0.000000 0.000000 0.000000 0.000000 0.000000 0.000000
0.000000 0.000000 0.000000 0.000000 0.000000 0.000000 0.000000 0.000000 0.500000 0.000000 0.166667 0.333333 0.000000 0.000000 0.000000 0.000000 0.000000 0.000000 0.000000 0.000000
0.000000 0.000000 0.000000 0.000000 0.000000 0.000000 0.000000 0.000000 0.000000 0.000000 0.000000 0.000000 0.000000 1.000000 0.000000 0.000000 0.000000 0.000000 0.000000 0.000000
0.000000 0.000000 0.000000 0.000000 0.000000 0.000000 0.000000 0.166667 0.000000 0.000000 0.000000 0.833333 0.000000 0.000000 0.000000 0.000000 0.000000 0.000000 0.000000 0.000000
0.000000 0.000000 0.000000 0.000000 0.000000 0.000000 0.000000 0.000000 0.000000 1.000000 0.000000 0.000000 0.000000 0.000000 0.000000 0.000000 0.000000 0.000000 0.000000 0.000000
0.000000 0.000000 0.000000 0.000000 0.000000 0.000000 0.000000 0.000000 0.000000 0.000000 0.000000 0.000000 0.000000 0.000000 1.000000 0.000000 0.000000 0.000000 0.000000 0.000000
0.000000 0.000000 0.000000 1.000000 0.000000 0.000000 0.000000 0.000000 0.000000 0.000000 0.000000 0.000000 0.000000 0.000000 0.000000 0.000000 0.000000 0.000000 0.000000 0.000000
0.000000 0.000000 0.000000 0.000000 0.000000 0.000000 0.000000 0.000000 0.000000 0.000000 0.000000 0.000000 0.000000 0.000000 0.000000 0.000000 1.000000 0.000000 0.000000 0.000000
0.000000 0.000000 0.000000 0.000000 0.000000 0.000000 0.000000 0.000000 0.000000 0.000000 0.000000 0.000000 0.666667 0.333333 0.000000 0.000000 0.000000 0.000000 0.000000 0.000000
0.000000 0.000000 0.000000 0.000000 0.000000 0.000000 0.000000 0.000000 0.000000 0.000000 0.000000 0.000000 0.000000 1.000000 0.000000 0.000000 0.000000 0.000000 0.000000 0.000000
0.000000 0.000000 0.000000 0.000000 0.000000 0.000000 0.000000 0.000000 0.000000 1.000000 0.000000 0.000000 0.000000 0.000000 0.000000 0.000000 0.000000 0.000000 0.000000 0.000000
0.000000 0.000000 0.000000 0.000000 0.000000 0.000000 0.000000 0.000000 0.000000 0.000000 0.000000 0.000000 0.000000 0.000000 0.000000 1.000000 0.000000 0.000000 0.000000 0.000000
0.000000 0.000000 1.000000 0.000000 0.000000 0.000000 0.000000 0.000000 0.000000 0.000000 0.000000 0.000000 0.000000 0.000000 0.000000 0.000000 0.000000 0.000000 0.000000 0.000000
0.000000 0.000000 0.000000 0.000000 0.000000 0.000000 0.000000 0.000000 1.000000 0.000000 0.000000 0.000000 0.000000 0.000000 0.000000 0.000000 0.000000 0.000000 0.000000 0.000000
0.000000 0.000000 0.000000 0.000000 0.000000 0.000000 0.000000 0.666667 0.000000 0.333333 0.000000 0.000000 0.000000 0.000000 0.000000 0.000000 0.000000 0.000000 0.000000 0.000000
0.000000 0.000000 0.000000 0.000000 0.000000 0.000000 0.000000 0.000000 0.000000 0.000000 0.000000 0.000000 0.000000 1.000000 0.000000 0.000000 0.000000 0.000000 0.000000 0.000000
0.833333 0.000000 0.000000 0.000000 0.000000 0.000000 0.000000 0.000000 0.000000 0.000000 0.000000 0.000000 0.000000 0.000000 0.000000 0.000000 0.166667 0.000000 0.000000 0.000000
0.000000 0.000000 0.000000 0.000000 0.000000 0.000000 0.000000 0.000000 0.000000 0.000000 0.000000 0.000000 1.000000 0.000000 0.000000 0.000000 0.000000 0.000000 0.000000 0.000000
0.000000 0.000000 0.000000 0.000000 0.000000 0.000000 0.000000 0.000000 0.000000 0.000000 0.000000 0.000000 0.000000 0.000000 0.000000 0.000000 1.000000 0.000000 0.000000 0.000000
0.000000 0.000000 0.000000 0.000000 0.000000 0.000000 0.000000 0.000000 0.000000 0.000000 0.000000 0.000000 0.000000 0.000000 0.000000 0.000000 0.000000 1.000000 0.000000 0.000000
0.000000 0.000000 0.000000 0.000000 0.000000 0.000000 0.000000 0.000000 0.000000 0.666667 0.000000 0.000000 0.000000 0.000000 0.000000 0.333333 0.000000 0.000000 0.000000 0.000000
0.000000 0.000000 0.000000 0.000000 0.000000 0.000000 0.000000 0.000000 0.000000 1.000000 0.000000 0.000000 0.000000 0.000000 0.000000 0.000000 0.000000 0.000000 0.000000 0.000000
0.000000 0.000000 0.000000 0.000000 0.000000 0.000000 1.000000 0.000000 0.000000 0.000000 0.000000 0.000000 0.000000 0.000000 0.000000 0.000000 0.000000 0.000000 0.000000 0.000000
0.000000 0.000000 0.000000 1.000000 0.000000 0.000000 0.000000 0.000000 0.000000 0.000000 0.000000 0.000000 0.000000 0.000000 0.000000 0.000000 0.000000 0.000000 0.000000 0.000000
0.000000 0.000000 0.000000 0.000000 0.000000 0.000000 0.000000 0.000000 0.000000 0.000000 0.000000 0.000000 0.000000 0.000000 0.000000 0.000000 0.000000 1.000000 0.000000 0.000000
0.000000 0.000000 0.000000 0.000000 0.000000 0.000000 0.000000 0.000000 0.000000 0.000000 0.000000 0.000000 0.000000 0.000000 0.000000 0.000000 0.000000 1.000000 0.000000 0.000000
0.000000 0.000000 0.000000 0.000000 0.000000 0.000000 0.000000 0.000000 1.000000 0.000000 0.000000 0.000000 0.000000 0.000000 0.000000 0.000000 0.000000 0.000000 0.000000 0.000000
0.000000 0.000000 0.000000 0.166667 0.000000 0.833333 0.000000 0.000000 0.000000 0.000000 0.000000 0.000000 0.000000 0.000000 0.000000 0.000000 0.000000 0.000000 0.000000 0.000000
MOTIF 77 EFLSMKLAAVNPRLD MEME-7 position-specific probability matrix
letter-probability matrix: alength= 20 w= 15 nsites= 15 E= 2.4e-066
0.000000 0.000000 0.000000 0.933333 0.000000 0.000000 0.000000 0.000000 0.000000 0.000000 0.000000 0.000000 0.000000 0.066667 0.000000 0.000000 0.000000 0.000000 0.000000 0.000000
0.000000 0.000000 0.000000 0.000000 0.933333 0.000000 0.000000 0.066667 0.000000 0.000000 0.000000 0.000000 0.000000 0.000000 0.000000 0.000000 0.000000 0.000000 0.000000 0.000000
0.000000 0.000000 0.000000 0.000000 0.000000 0.000000 0.000000 0.000000 0.000000 1.000000 0.000000 0.000000 0.000000 0.000000 0.000000 0.000000 0.000000 0.000000 0.000000 0.000000
0.066667 0.000000 0.000000 0.000000 0.000000 0.000000 0.000000 0.000000 0.000000 0.000000 0.000000 0.000000 0.000000 0.000000 0.000000 0.933333 0.000000 0.000000 0.000000 0.000000
0.000000 0.000000 0.066667 0.000000 0.000000 0.000000 0.000000 0.000000 0.000000 0.000000 0.933333 0.000000 0.000000 0.000000 0.000000 0.000000 0.000000 0.000000 0.000000 0.000000
0.000000 0.000000 0.000000 0.066667 0.000000 0.000000 0.000000 0.000000 0.866667 0.000000 0.000000 0.000000 0.000000 0.000000 0.066667 0.000000 0.000000 0.000000 0.000000 0.000000
0.000000 0.000000 0.000000 0.000000 0.000000 0.000000 0.000000 0.000000 0.000000 0.933333 0.000000 0.000000 0.000000 0.000000 0.000000 0.000000 0.000000 0.066667 0.000000 0.000000
0.733333 0.000000 0.000000 0.133333 0.000000 0.000000 0.000000 0.000000 0.000000 0.000000 0.000000 0.066667 0.000000 0.000000 0.000000 0.066667 0.000000 0.000000 0.000000 0.000000
0.466667 0.000000 0.000000 0.000000 0.000000 0.000000 0.000000 0.000000 0.000000 0.000000 0.000000 0.000000 0.000000 0.000000 0.000000 0.133333 0.400000 0.000000 0.000000 0.000000
0.200000 0.000000 0.000000 0.000000 0.000000 0.000000 0.066667 0.066667 0.000000 0.000000 0.000000 0.000000 0.000000 0.000000 0.000000 0.000000 0.000000 0.666667 0.000000 0.000000
0.000000 0.066667 0.000000 0.000000 0.000000 0.000000 0.000000 0.000000 0.000000 0.000000 0.000000 0.800000 0.000000 0.000000 0.000000 0.133333 0.000000 0.000000 0.000000 0.000000
0.000000 0.000000 0.000000 0.000000 0.000000 0.000000 0.000000 0.000000 0.000000 0.000000 0.066667 0.000000 0.600000 0.000000 0.000000 0.200000 0.133333 0.000000 0.000000 0.000000
0.000000 0.000000 0.000000 0.066667 0.066667 0.000000 0.000000 0.000000 0.000000 0.000000 0.133333 0.000000 0.000000 0.000000 0.600000 0.066667 0.000000 0.000000 0.000000 0.066667
0.000000 0.000000 0.000000 0.000000 0.066667 0.000000 0.000000 0.066667 0.000000 0.400000 0.266667 0.000000 0.000000 0.000000 0.000000 0.000000 0.000000 0.000000 0.000000 0.200000
0.000000 0.000000 0.600000 0.000000 0.000000 0.000000 0.066667 0.000000 0.000000 0.000000 0.000000 0.133333 0.000000 0.000000 0.000000 0.066667 0.066667 0.000000 0.000000 0.066667
MOTIF 8 WSILBDHRSPILETDGYDNCIGLDHJFHGQ MEME-8 position-specific probability matrix
letter-probability matrix: alength= 20 w= 30 nsites= 5 E= 1.4e-050
0.000000 0.000000 0.000000 0.000000 0.000000 0.000000 0.000000 0.000000 0.000000 0.000000 0.000000 0.000000 0.000000 0.000000 0.000000 0.000000 0.000000 0.000000 1.000000 0.000000
0.000000 0.000000 0.000000 0.000000 0.000000 0.000000 0.000000 0.000000 0.000000 0.000000 0.000000 0.000000 0.000000 0.000000 0.000000 1.000000 0.000000 0.000000 0.000000 0.000000
0.000000 0.000000 0.000000 0.000000 0.000000 0.000000 0.000000 0.600000 0.000000 0.400000 0.000000 0.000000 0.000000 0.000000 0.000000 0.000000 0.000000 0.000000 0.000000 0.000000
0.000000 0.000000 0.000000 0.000000 0.000000 0.000000 0.000000 0.000000 0.000000 1.000000 0.000000 0.000000 0.000000 0.000000 0.000000 0.000000 0.000000 0.000000 0.000000 0.000000
0.000000 0.000000 0.400000 0.000000 0.000000 0.000000 0.000000 0.000000 0.000000 0.000000 0.000000 0.600000 0.000000 0.000000 0.000000 0.000000 0.000000 0.000000 0.000000 0.000000
0.000000 0.000000 1.000000 0.000000 0.000000 0.000000 0.000000 0.000000 0.000000 0.000000 0.000000 0.000000 0.000000 0.000000 0.000000 0.000000 0.000000 0.000000 0.000000 0.000000
0.000000 0.000000 0.000000 0.000000 0.000000 0.000000 1.000000 0.000000 0.000000 0.000000 0.000000 0.000000 0.000000 0.000000 0.000000 0.000000 0.000000 0.000000 0.000000 0.000000
0.000000 0.000000 0.000000 0.000000 0.000000 0.000000 0.000000 0.000000 0.000000 0.000000 0.000000 0.000000 0.000000 0.000000 0.600000 0.400000 0.000000 0.000000 0.000000 0.000000
0.000000 0.000000 0.000000 0.000000 0.000000 0.000000 0.000000 0.000000 0.000000 0.000000 0.000000 0.000000 0.000000 0.000000 0.400000 0.600000 0.000000 0.000000 0.000000 0.000000
0.000000 0.000000 0.000000 0.000000 0.000000 0.000000 0.000000 0.000000 0.000000 0.000000 0.000000 0.000000 0.600000 0.000000 0.000000 0.000000 0.400000 0.000000 0.000000 0.000000
0.000000 0.000000 0.000000 0.000000 0.000000 0.000000 0.000000 1.000000 0.000000 0.000000 0.000000 0.000000 0.000000 0.000000 0.000000 0.000000 0.000000 0.000000 0.000000 0.000000
0.000000 0.000000 0.000000 0.000000 0.000000 0.000000 0.000000 0.000000 0.000000 1.000000 0.000000 0.000000 0.000000 0.000000 0.000000 0.000000 0.000000 0.000000 0.000000 0.000000
0.400000 0.000000 0.000000 0.600000 0.000000 0.000000 0.000000 0.000000 0.000000 0.000000 0.000000 0.000000 0.000000 0.000000 0.000000 0.000000 0.000000 0.000000 0.000000 0.000000
0.000000 0.000000 0.000000 0.000000 0.000000 0.000000 0.000000 0.000000 0.000000 0.000000 0.000000 0.000000 0.000000 0.000000 0.000000 0.000000 0.600000 0.400000 0.000000 0.000000
0.000000 0.000000 0.600000 0.000000 0.000000 0.400000 0.000000 0.000000 0.000000 0.000000 0.000000 0.000000 0.000000 0.000000 0.000000 0.000000 0.000000 0.000000 0.000000 0.000000
0.000000 0.000000 0.000000 0.000000 0.000000 1.000000 0.000000 0.000000 0.000000 0.000000 0.000000 0.000000 0.000000 0.000000 0.000000 0.000000 0.000000 0.000000 0.000000 0.000000
0.000000 0.000000 0.000000 0.000000 0.000000 0.000000 0.000000 0.000000 0.000000 0.000000 0.000000 0.000000 0.000000 0.000000 0.000000 0.000000 0.000000 0.000000 0.000000 1.000000
0.000000 0.000000 1.000000 0.000000 0.000000 0.000000 0.000000 0.000000 0.000000 0.000000 0.000000 0.000000 0.000000 0.000000 0.000000 0.000000 0.000000 0.000000 0.000000 0.000000
0.000000 0.000000 0.000000 0.000000 0.000000 0.000000 0.000000 0.000000 0.000000 0.000000 0.000000 1.000000 0.000000 0.000000 0.000000 0.000000 0.000000 0.000000 0.000000 0.000000
0.000000 0.600000 0.400000 0.000000 0.000000 0.000000 0.000000 0.000000 0.000000 0.000000 0.000000 0.000000 0.000000 0.000000 0.000000 0.000000 0.000000 0.000000 0.000000 0.000000
0.000000 0.000000 0.000000 0.000000 0.000000 0.000000 0.000000 1.000000 0.000000 0.000000 0.000000 0.000000 0.000000 0.000000 0.000000 0.000000 0.000000 0.000000 0.000000 0.000000
0.000000 0.000000 0.200000 0.000000 0.000000 0.800000 0.000000 0.000000 0.000000 0.000000 0.000000 0.000000 0.000000 0.000000 0.000000 0.000000 0.000000 0.000000 0.000000 0.000000
0.000000 0.000000 0.000000 0.000000 0.000000 0.000000 0.000000 0.000000 0.000000 1.000000 0.000000 0.000000 0.000000 0.000000 0.000000 0.000000 0.000000 0.000000 0.000000 0.000000
0.000000 0.000000 1.000000 0.000000 0.000000 0.000000 0.000000 0.000000 0.000000 0.000000 0.000000 0.000000 0.000000 0.000000 0.000000 0.000000 0.000000 0.000000 0.000000 0.000000
0.000000 0.000000 0.000000 0.000000 0.000000 0.000000 0.800000 0.000000 0.000000 0.000000 0.000000 0.000000 0.000000 0.200000 0.000000 0.000000 0.000000 0.000000 0.000000 0.000000
0.000000 0.000000 0.000000 0.000000 0.000000 0.000000 0.000000 0.400000 0.000000 0.400000 0.000000 0.000000 0.000000 0.200000 0.000000 0.000000 0.000000 0.000000 0.000000 0.000000
0.000000 0.000000 0.000000 0.000000 0.600000 0.000000 0.000000 0.000000 0.000000 0.000000 0.000000 0.200000 0.000000 0.000000 0.000000 0.000000 0.000000 0.000000 0.000000 0.200000
0.000000 0.000000 0.000000 0.000000 0.000000 0.000000 0.800000 0.000000 0.000000 0.000000 0.000000 0.000000 0.000000 0.000000 0.000000 0.200000 0.000000 0.000000 0.000000 0.000000
0.000000 0.000000 0.400000 0.000000 0.000000 0.400000 0.000000 0.000000 0.000000 0.000000 0.000000 0.000000 0.000000 0.000000 0.000000 0.200000 0.000000 0.000000 0.000000 0.000000
0.000000 0.000000 0.000000 0.000000 0.000000 0.000000 0.000000 0.000000 0.000000 0.200000 0.000000 0.000000 0.000000 0.800000 0.000000 0.000000 0.000000 0.000000 0.000000 0.000000
MOTIF 9 ENSITDHGDHNNLPTTQDAFENLCQILGENHDASDKELHAN MEME-9 position-specific probability matrix
letter-probability matrix: alength= 20 w= 41 nsites= 5 E= 2.8e-058
0.000000 0.000000 0.000000 1.000000 0.000000 0.000000 0.000000 0.000000 0.000000 0.000000 0.000000 0.000000 0.000000 0.000000 0.000000 0.000000 0.000000 0.000000 0.000000 0.000000
0.000000 0.000000 0.000000 0.000000 0.000000 0.000000 0.000000 0.000000 0.000000 0.000000 0.000000 1.000000 0.000000 0.000000 0.000000 0.000000 0.000000 0.000000 0.000000 0.000000
0.000000 0.000000 0.000000 0.000000 0.000000 0.000000 0.000000 0.000000 0.000000 0.000000 0.000000 0.000000 0.000000 0.000000 0.000000 1.000000 0.000000 0.000000 0.000000 0.000000
0.000000 0.000000 0.000000 0.000000 0.000000 0.000000 0.000000 0.600000 0.000000 0.000000 0.000000 0.000000 0.000000 0.000000 0.000000 0.000000 0.400000 0.000000 0.000000 0.000000
0.000000 0.000000 0.000000 0.000000 0.000000 0.000000 0.000000 0.000000 0.000000 0.000000 0.000000 0.400000 0.000000 0.000000 0.000000 0.000000 0.600000 0.000000 0.000000 0.000000
0.000000 0.000000 1.000000 0.000000 0.000000 0.000000 0.000000 0.000000 0.000000 0.000000 0.000000 0.000000 0.000000 0.000000 0.000000 0.000000 0.000000 0.000000 0.000000 0.000000
0.000000 0.000000 0.000000 0.000000 0.000000 0.000000 0.600000 0.000000 0.000000 0.000000 0.000000 0.000000 0.000000 0.000000 0.400000 0.000000 0.000000 0.000000 0.000000 0.000000
0.000000 0.000000 0.000000 0.400000 0.000000 0.600000 0.000000 0.000000 0.000000 0.000000 0.000000 0.000000 0.000000 0.000000 0.000000 0.000000 0.000000 0.000000 0.000000 0.000000
0.000000 0.000000 1.000000 0.000000 0.000000 0.000000 0.000000 0.000000 0.000000 0.000000 0.000000 0.000000 0.000000 0.000000 0.000000 0.000000 0.000000 0.000000 0.000000 0.000000
0.000000 0.000000 0.000000 0.000000 0.000000 0.000000 1.000000 0.000000 0.000000 0.000000 0.000000 0.000000 0.000000 0.000000 0.000000 0.000000 0.000000 0.000000 0.000000 0.000000
0.000000 0.000000 0.000000 0.000000 0.000000 0.000000 0.000000 0.000000 0.000000 0.000000 0.000000 1.000000 0.000000 0.000000 0.000000 0.000000 0.000000 0.000000 0.000000 0.000000
0.000000 0.000000 0.000000 0.000000 0.000000 0.000000 0.000000 0.400000 0.000000 0.000000 0.000000 0.600000 0.000000 0.000000 0.000000 0.000000 0.000000 0.000000 0.000000 0.000000
0.000000 0.000000 0.000000 0.000000 0.000000 0.000000 0.000000 0.000000 0.000000 1.000000 0.000000 0.000000 0.000000 0.000000 0.000000 0.000000 0.000000 0.000000 0.000000 0.000000
0.000000 0.000000 0.000000 0.000000 0.000000 0.000000 0.000000 0.000000 0.000000 0.000000 0.400000 0.000000 0.400000 0.000000 0.000000 0.000000 0.200000 0.000000 0.000000 0.000000
0.000000 0.000000 0.000000 0.000000 0.000000 0.000000 0.000000 0.000000 0.000000 0.000000 0.000000 0.000000 0.000000 0.000000 0.000000 0.000000 1.000000 0.000000 0.000000 0.000000
0.000000 0.000000 0.000000 0.000000 0.000000 0.000000 0.000000 0.000000 0.000000 0.000000 0.000000 0.000000 0.000000 0.000000 0.000000 0.000000 1.000000 0.000000 0.000000 0.000000
0.000000 0.000000 0.000000 0.000000 0.000000 0.000000 0.000000 0.000000 0.000000 0.000000 0.000000 0.000000 0.400000 0.600000 0.000000 0.000000 0.000000 0.000000 0.000000 0.000000
0.000000 0.000000 0.600000 0.400000 0.000000 0.000000 0.000000 0.000000 0.000000 0.000000 0.000000 0.000000 0.000000 0.000000 0.000000 0.000000 0.000000 0.000000 0.000000 0.000000
0.600000 0.000000 0.000000 0.000000 0.000000 0.400000 0.000000 0.000000 0.000000 0.000000 0.000000 0.000000 0.000000 0.000000 0.000000 0.000000 0.000000 0.000000 0.000000 0.000000
0.000000 0.000000 0.000000 0.000000 1.000000 0.000000 0.000000 0.000000 0.000000 0.000000 0.000000 0.000000 0.000000 0.000000 0.000000 0.000000 0.000000 0.000000 0.000000 0.000000
0.000000 0.000000 0.000000 1.000000 0.000000 0.000000 0.000000 0.000000 0.000000 0.000000 0.000000 0.000000 0.000000 0.000000 0.000000 0.000000 0.000000 0.000000 0.000000 0.000000
0.000000 0.000000 0.000000 0.000000 0.000000 0.000000 0.000000 0.000000 0.000000 0.000000 0.000000 0.400000 0.000000 0.000000 0.200000 0.400000 0.000000 0.000000 0.000000 0.000000
0.000000 0.000000 0.000000 0.000000 0.000000 0.000000 0.000000 0.000000 0.000000 0.800000 0.000000 0.000000 0.000000 0.200000 0.000000 0.000000 0.000000 0.000000 0.000000 0.000000
0.000000 0.800000 0.200000 0.000000 0.000000 0.000000 0.000000 0.000000 0.000000 0.000000 0.000000 0.000000 0.000000 0.000000 0.000000 0.000000 0.000000 0.000000 0.000000 0.000000
0.000000 0.000000 0.000000 0.000000 0.000000 0.000000 0.000000 0.000000 0.000000 0.000000 0.000000 0.000000 0.000000 0.800000 0.000000 0.000000 0.000000 0.200000 0.000000 0.000000
0.000000 0.000000 0.000000 0.000000 0.000000 0.000000 0.000000 0.800000 0.000000 0.000000 0.000000 0.000000 0.000000 0.000000 0.000000 0.000000 0.200000 0.000000 0.000000 0.000000
0.000000 0.000000 0.000000 0.000000 0.000000 0.000000 0.000000 0.000000 0.200000 0.800000 0.000000 0.000000 0.000000 0.000000 0.000000 0.000000 0.000000 0.000000 0.000000 0.000000
0.000000 0.000000 0.000000 0.000000 0.000000 0.800000 0.000000 0.200000 0.000000 0.000000 0.000000 0.000000 0.000000 0.000000 0.000000 0.000000 0.000000 0.000000 0.000000 0.000000
0.000000 0.000000 0.000000 0.600000 0.000000 0.000000 0.000000 0.000000 0.000000 0.000000 0.000000 0.000000 0.000000 0.000000 0.000000 0.000000 0.000000 0.400000 0.000000 0.000000
0.000000 0.000000 0.000000 0.000000 0.000000 0.000000 0.000000 0.000000 0.000000 0.000000 0.000000 1.000000 0.000000 0.000000 0.000000 0.000000 0.000000 0.000000 0.000000 0.000000
0.000000 0.000000 0.000000 0.000000 0.000000 0.000000 1.000000 0.000000 0.000000 0.000000 0.000000 0.000000 0.000000 0.000000 0.000000 0.000000 0.000000 0.000000 0.000000 0.000000
0.000000 0.000000 0.800000 0.200000 0.000000 0.000000 0.000000 0.000000 0.000000 0.000000 0.000000 0.000000 0.000000 0.000000 0.000000 0.000000 0.000000 0.000000 0.000000 0.000000
0.400000 0.000000 0.000000 0.000000 0.000000 0.000000 0.000000 0.000000 0.000000 0.000000 0.000000 0.200000 0.000000 0.000000 0.000000 0.000000 0.000000 0.400000 0.000000 0.000000
0.000000 0.000000 0.000000 0.000000 0.000000 0.000000 0.000000 0.000000 0.000000 0.000000 0.000000 0.000000 0.000000 0.000000 0.000000 1.000000 0.000000 0.000000 0.000000 0.000000
0.000000 0.000000 0.800000 0.000000 0.000000 0.200000 0.000000 0.000000 0.000000 0.000000 0.000000 0.000000 0.000000 0.000000 0.000000 0.000000 0.000000 0.000000 0.000000 0.000000
0.000000 0.000000 0.000000 0.000000 0.000000 0.000000 0.000000 0.000000 0.800000 0.000000 0.000000 0.000000 0.000000 0.000000 0.000000 0.000000 0.000000 0.000000 0.200000 0.000000
0.000000 0.000000 0.000000 0.400000 0.200000 0.000000 0.000000 0.000000 0.400000 0.000000 0.000000 0.000000 0.000000 0.000000 0.000000 0.000000 0.000000 0.000000 0.000000 0.000000
0.000000 0.000000 0.200000 0.000000 0.000000 0.000000 0.000000 0.000000 0.000000 0.800000 0.000000 0.000000 0.000000 0.000000 0.000000 0.000000 0.000000 0.000000 0.000000 0.000000
0.000000 0.000000 0.000000 0.000000 0.000000 0.000000 0.400000 0.000000 0.000000 0.000000 0.000000 0.000000 0.000000 0.400000 0.000000 0.200000 0.000000 0.000000 0.000000 0.000000
0.400000 0.000000 0.000000 0.000000 0.000000 0.400000 0.000000 0.000000 0.000000 0.000000 0.000000 0.000000 0.000000 0.000000 0.000000 0.200000 0.000000 0.000000 0.000000 0.000000
0.000000 0.000000 0.000000 0.000000 0.200000 0.000000 0.000000 0.000000 0.000000 0.000000 0.000000 0.800000 0.000000 0.000000 0.000000 0.000000 0.000000 0.000000 0.000000 0.000000
MOTIF 10 VPLEASHNPPCPLVHEHNILLAVEEEDDKTSRELNSCAFPYQQKNSALEG MEME-10 position-specific probability matrix
letter-probability matrix: alength= 20 w= 50 nsites= 5 E= 1.5e-080
0.000000 0.000000 0.000000 0.000000 0.000000 0.000000 0.000000 0.000000 0.000000 0.000000 0.000000 0.000000 0.000000 0.000000 0.000000 0.000000 0.000000 1.000000 0.000000 0.000000
0.000000 0.000000 0.000000 0.000000 0.000000 0.000000 0.000000 0.000000 0.000000 0.000000 0.000000 0.000000 1.000000 0.000000 0.000000 0.000000 0.000000 0.000000 0.000000 0.000000
0.000000 0.000000 0.000000 0.000000 0.000000 0.000000 0.000000 0.000000 0.000000 1.000000 0.000000 0.000000 0.000000 0.000000 0.000000 0.000000 0.000000 0.000000 0.000000 0.000000
0.000000 0.000000 0.000000 0.600000 0.000000 0.000000 0.000000 0.000000 0.000000 0.000000 0.000000 0.000000 0.000000 0.400000 0.000000 0.000000 0.000000 0.000000 0.000000 0.000000
1.000000 0.000000 0.000000 0.000000 0.000000 0.000000 0.000000 0.000000 0.000000 0.000000 0.000000 0.000000 0.000000 0.000000 0.000000 0.000000 0.000000 0.000000 0.000000 0.000000
0.000000 0.000000 0.000000 0.000000 0.000000 0.000000 0.000000 0.000000 0.000000 0.000000 0.000000 0.000000 0.000000 0.000000 0.000000 1.000000 0.000000 0.000000 0.000000 0.000000
0.000000 0.000000 0.000000 0.000000 0.000000 0.000000 0.600000 0.000000 0.000000 0.000000 0.000000 0.000000 0.000000 0.000000 0.000000 0.000000 0.000000 0.400000 0.000000 0.000000
0.000000 0.000000 0.000000 0.000000 0.000000 0.000000 0.000000 0.000000 0.000000 0.000000 0.000000 1.000000 0.000000 0.000000 0.000000 0.000000 0.000000 0.000000 0.000000 0.000000
0.000000 0.000000 0.000000 0.000000 0.000000 0.000000 0.000000 0.000000 0.000000 0.000000 0.000000 0.000000 0.800000 0.000000 0.000000 0.200000 0.000000 0.000000 0.000000 0.000000
0.000000 0.000000 0.000000 0.000000 0.000000 0.000000 0.000000 0.000000 0.000000 0.000000 0.000000 0.000000 1.000000 0.000000 0.000000 0.000000 0.000000 0.000000 0.000000 0.000000
0.000000 0.600000 0.000000 0.000000 0.000000 0.000000 0.000000 0.000000 0.000000 0.000000 0.000000 0.000000 0.000000 0.000000 0.000000 0.400000 0.000000 0.000000 0.000000 0.000000
0.000000 0.000000 0.000000 0.000000 0.000000 0.000000 0.000000 0.000000 0.000000 0.000000 0.000000 0.000000 1.000000 0.000000 0.000000 0.000000 0.000000 0.000000 0.000000 0.000000
0.000000 0.000000 0.000000 0.000000 0.000000 0.000000 0.000000 0.000000 0.000000 1.000000 0.000000 0.000000 0.000000 0.000000 0.000000 0.000000 0.000000 0.000000 0.000000 0.000000
0.000000 0.000000 0.000000 0.000000 0.000000 0.000000 0.000000 0.000000 0.000000 0.400000 0.000000 0.000000 0.000000 0.000000 0.000000 0.000000 0.000000 0.600000 0.000000 0.000000
0.000000 0.000000 0.000000 0.000000 0.000000 0.000000 1.000000 0.000000 0.000000 0.000000 0.000000 0.000000 0.000000 0.000000 0.000000 0.000000 0.000000 0.000000 0.000000 0.000000
0.000000 0.000000 0.000000 0.600000 0.000000 0.400000 0.000000 0.000000 0.000000 0.000000 0.000000 0.000000 0.000000 0.000000 0.000000 0.000000 0.000000 0.000000 0.000000 0.000000
0.000000 0.000000 0.000000 0.000000 0.000000 0.000000 0.600000 0.000000 0.000000 0.000000 0.000000 0.400000 0.000000 0.000000 0.000000 0.000000 0.000000 0.000000 0.000000 0.000000
0.000000 0.000000 0.000000 0.000000 0.000000 0.000000 0.000000 0.000000 0.000000 0.000000 0.000000 0.600000 0.000000 0.000000 0.400000 0.000000 0.000000 0.000000 0.000000 0.000000
0.000000 0.000000 0.000000 0.000000 0.000000 0.000000 0.000000 0.400000 0.000000 0.000000 0.200000 0.000000 0.000000 0.000000 0.000000 0.000000 0.400000 0.000000 0.000000 0.000000
0.000000 0.000000 0.000000 0.000000 0.000000 0.000000 0.000000 0.000000 0.000000 1.000000 0.000000 0.000000 0.000000 0.000000 0.000000 0.000000 0.000000 0.000000 0.000000 0.000000
0.000000 0.000000 0.000000 0.000000 0.000000 0.000000 0.000000 0.000000 0.000000 1.000000 0.000000 0.000000 0.000000 0.000000 0.000000 0.000000 0.000000 0.000000 0.000000 0.000000
0.600000 0.000000 0.000000 0.000000 0.000000 0.000000 0.000000 0.000000 0.000000 0.000000 0.000000 0.000000 0.400000 0.000000 0.000000 0.000000 0.000000 0.000000 0.000000 0.000000
0.400000 0.000000 0.000000 0.000000 0.000000 0.000000 0.000000 0.000000 0.000000 0.000000 0.000000 0.000000 0.000000 0.000000 0.000000 0.000000 0.200000 0.400000 0.000000 0.000000
0.000000 0.000000 0.000000 1.000000 0.000000 0.000000 0.000000 0.000000 0.000000 0.000000 0.000000 0.000000 0.000000 0.000000 0.000000 0.000000 0.000000 0.000000 0.000000 0.000000
0.000000 0.000000 0.000000 1.000000 0.000000 0.000000 0.000000 0.000000 0.000000 0.000000 0.000000 0.000000 0.000000 0.000000 0.000000 0.000000 0.000000 0.000000 0.000000 0.000000
0.000000 0.000000 0.400000 0.600000 0.000000 0.000000 0.000000 0.000000 0.000000 0.000000 0.000000 0.000000 0.000000 0.000000 0.000000 0.000000 0.000000 0.000000 0.000000 0.000000
0.000000 0.000000 0.600000 0.000000 0.000000 0.000000 0.000000 0.000000 0.000000 0.000000 0.000000 0.000000 0.000000 0.000000 0.000000 0.000000 0.000000 0.000000 0.000000 0.400000
0.000000 0.000000 1.000000 0.000000 0.000000 0.000000 0.000000 0.000000 0.000000 0.000000 0.000000 0.000000 0.000000 0.000000 0.000000 0.000000 0.000000 0.000000 0.000000 0.000000
0.000000 0.000000 0.000000 0.000000 0.000000 0.000000 0.000000 0.000000 0.600000 0.000000 0.000000 0.000000 0.000000 0.400000 0.000000 0.000000 0.000000 0.000000 0.000000 0.000000
0.000000 0.000000 0.000000 0.000000 0.000000 0.000000 0.000000 0.000000 0.000000 0.000000 0.000000 0.000000 0.000000 0.000000 0.000000 0.000000 1.000000 0.000000 0.000000 0.000000
0.000000 0.000000 0.000000 0.000000 0.000000 0.000000 0.000000 0.000000 0.000000 0.000000 0.000000 0.000000 0.000000 0.000000 0.000000 1.000000 0.000000 0.000000 0.000000 0.000000
0.000000 0.400000 0.000000 0.000000 0.000000 0.000000 0.000000 0.000000 0.000000 0.000000 0.000000 0.000000 0.000000 0.000000 0.400000 0.200000 0.000000 0.000000 0.000000 0.000000
0.000000 0.000000 0.000000 1.000000 0.000000 0.000000 0.000000 0.000000 0.000000 0.000000 0.000000 0.000000 0.000000 0.000000 0.000000 0.000000 0.000000 0.000000 0.000000 0.000000
0.000000 0.000000 0.000000 0.000000 0.000000 0.000000 0.000000 0.000000 0.000000 1.000000 0.000000 0.000000 0.000000 0.000000 0.000000 0.000000 0.000000 0.000000 0.000000 0.000000
0.000000 0.000000 0.000000 0.000000 0.000000 0.000000 0.000000 0.000000 0.000000 0.000000 0.000000 1.000000 0.000000 0.000000 0.000000 0.000000 0.000000 0.000000 0.000000 0.000000
0.000000 0.000000 0.000000 0.000000 0.000000 0.000000 0.000000 0.000000 0.000000 0.000000 0.000000 0.000000 0.000000 0.000000 0.000000 1.000000 0.000000 0.000000 0.000000 0.000000
0.000000 1.000000 0.000000 0.000000 0.000000 0.000000 0.000000 0.000000 0.000000 0.000000 0.000000 0.000000 0.000000 0.000000 0.000000 0.000000 0.000000 0.000000 0.000000 0.000000
0.400000 0.000000 0.000000 0.000000 0.000000 0.400000 0.000000 0.000000 0.000000 0.000000 0.000000 0.000000 0.000000 0.000000 0.000000 0.000000 0.000000 0.200000 0.000000 0.000000
0.000000 0.000000 0.000000 0.000000 1.000000 0.000000 0.000000 0.000000 0.000000 0.000000 0.000000 0.000000 0.000000 0.000000 0.000000 0.000000 0.000000 0.000000 0.000000 0.000000
0.000000 0.000000 0.000000 0.000000 0.000000 0.000000 0.000000 0.000000 0.000000 0.400000 0.000000 0.000000 0.600000 0.000000 0.000000 0.000000 0.000000 0.000000 0.000000 0.000000
0.000000 0.000000 0.400000 0.000000 0.000000 0.000000 0.000000 0.000000 0.000000 0.000000 0.000000 0.000000 0.000000 0.000000 0.000000 0.000000 0.000000 0.000000 0.000000 0.600000
0.000000 0.000000 0.000000 0.000000 0.000000 0.000000 0.000000 0.000000 0.000000 0.000000 0.000000 0.000000 0.000000 0.800000 0.200000 0.000000 0.000000 0.000000 0.000000 0.000000
0.000000 0.000000 0.000000 0.000000 0.000000 0.000000 0.000000 0.000000 0.000000 0.000000 0.000000 0.000000 0.400000 0.600000 0.000000 0.000000 0.000000 0.000000 0.000000 0.000000
0.000000 0.000000 0.000000 0.400000 0.000000 0.000000 0.000000 0.000000 0.600000 0.000000 0.000000 0.000000 0.000000 0.000000 0.000000 0.000000 0.000000 0.000000 0.000000 0.000000
0.000000 0.000000 0.000000 0.000000 0.000000 0.000000 0.000000 0.000000 0.400000 0.000000 0.000000 0.600000 0.000000 0.000000 0.000000 0.000000 0.000000 0.000000 0.000000 0.000000
0.000000 0.000000 0.000000 0.000000 0.000000 0.000000 0.000000 0.000000 0.000000 0.200000 0.000000 0.000000 0.000000 0.000000 0.000000 0.800000 0.000000 0.000000 0.000000 0.000000
1.000000 0.000000 0.000000 0.000000 0.000000 0.000000 0.000000 0.000000 0.000000 0.000000 0.000000 0.000000 0.000000 0.000000 0.000000 0.000000 0.000000 0.000000 0.000000 0.000000
0.000000 0.000000 0.000000 0.000000 0.000000 0.000000 0.000000 0.000000 0.000000 1.000000 0.000000 0.000000 0.000000 0.000000 0.000000 0.000000 0.000000 0.000000 0.000000 0.000000
0.000000 0.000000 0.000000 0.600000 0.000000 0.000000 0.000000 0.000000 0.000000 0.000000 0.000000 0.000000 0.000000 0.000000 0.000000 0.000000 0.400000 0.000000 0.000000 0.000000
0.000000 0.000000 0.000000 0.000000 0.000000 1.000000 0.000000 0.000000 0.000000 0.000000 0.000000 0.000000 0.000000 0.000000 0.000000 0.000000 0.000000 0.000000 0.000000 0.000000
