# Supplementary material for: Whole genome identification and operational analysis of the bHLH gene family in longan and the role of DlbHLH8 in flowering regulation
Source: Front Plant Sci. 2026 Jun 10;17:1824280. doi: 10.3389/fpls.2026.1824280 (PMC13290986; doi:10.3389/fpls.2026.1824280)
Supplement: Supplementary file 6 [file Table6.xlsx]

## Sheet: Sheet1
Table S6 The collinearity of bHLH homologous gene pairs among longan, Arabidopsis, lychee .
Longan and lychee have 152 pairs of collinearity		Longan and Arabidopsis thaliana have 105 pairs of collinearity
AC--Dil.01g002470.1.t1.match.LI--LITCHI017463.m1		AC--Dil.01g012490.1.t1.match.AT--transcript:AT5G57150.4
AC--Dil.01g012490.1.t1.match.LI--LITCHI016435.m1		AC--Dil.01g021110.1.t1.match.AT--transcript:AT1G05805.1
AC--Dil.01g015820.1.t1.match.LI--LITCHI016136.m1		AC--Dil.01g021110.1.t1.match.AT--transcript:AT2G43140.2
AC--Dil.01g021110.1.t1.match.LI--LITCHI015759.m1		AC--Dil.01g022000.1.t1.match.AT--transcript:AT3G23690.1
AC--Dil.01g022000.1.t1.match.LI--LITCHI015696.m1		AC--Dil.01g022260.1.t1.match.AT--transcript:AT3G23690.1
AC--Dil.01g022260.1.t1.match.LI--LITCHI015696.m1		AC--Dil.01g025970.1.t1.match.AT--transcript:AT5G43650.1
AC--Dil.01g025540.1.t1.match.LI--LITCHI015472.m1		AC--Dil.01g026820.1.t1.match.AT--transcript:AT3G23210.1
AC--Dil.01g025970.1.t1.match.LI--LITCHI015404.m1		AC--Dil.01g026820.1.t1.match.AT--transcript:AT4G14410.1
AC--Dil.01g026820.1.t1.match.LI--LITCHI015338.m1		AC--Dil.01g029250.1.t1.match.AT--transcript:AT3G24140.1
AC--Dil.01g029250.1.t1.match.LI--LITCHI015071.m1		AC--Dil.01g032920.1.t1.match.AT--transcript:AT3G06120.1
AC--Dil.01g032920.1.t1.match.LI--LITCHI014711.m1		AC--Dil.02g020430.1.t1.match.AT--transcript:AT5G54680.1
AC--Dil.01g033930.1.t1.match.LI--LITCHI014585.m1		AC--Dil.04g001610.1.t1.match.AT--transcript:AT4G00050.1
AC--Dil.01g033930.1.t1.match.LI--LITCHI014579.m1		AC--Dil.04g004030.1.t1.match.AT--transcript:AT4G00480.2
AC--Dil.02g020090.1.t1.match.LI--LITCHI013321.m1		AC--Dil.04g006050.1.t1.match.AT--transcript:AT2G31280.3
AC--Dil.02g020090.1.t1.match.LI--LITCHI029373.m1		AC--Dil.04g006630.1.t1.match.AT--transcript:AT2G20180.2
AC--Dil.02g020430.1.t1.match.LI--LITCHI013353.m1		AC--Dil.04g006630.1.t1.match.AT--transcript:AT4G28790.1
AC--Dil.04g001610.1.t1.match.LI--LITCHI025429.m1		AC--Dil.04g013300.1.t1.match.AT--transcript:AT1G02340.1
AC--Dil.04g004030.1.t1.match.LI--LITCHI022104.m1		AC--Dil.04g013300.1.t1.match.AT--transcript:AT2G46970.1
AC--Dil.04g004030.1.t1.match.LI--LITCHI025706.m1		AC--Dil.04g013300.1.t1.match.AT--transcript:AT3G62090.2
AC--Dil.04g006050.1.t1.match.LI--LITCHI026075.m1		AC--Dil.04g014100.1.t1.match.AT--transcript:AT2G46810.1
AC--Dil.04g006050.1.t1.match.LI--LITCHI026069.m1		AC--Dil.04g014100.1.t1.match.AT--transcript:AT3G61950.1
AC--Dil.04g006200.1.t1.match.LI--LITCHI026097.m1		AC--Dil.04g014100.1.t1.match.AT--transcript:AT4G01460.1
AC--Dil.04g006530.1.t1.match.LI--LITCHI026131.m1		AC--Dil.04g014600.1.t1.match.AT--transcript:AT1G01260.3
AC--Dil.04g006530.1.t1.match.LI--LITCHI003632.m1		AC--Dil.04g014600.1.t1.match.AT--transcript:AT4G00870.1
AC--Dil.04g006630.1.t1.match.LI--LITCHI025908.m2		AC--Dil.04g015500.1.t2.match.AT--transcript:AT1G01260.3
AC--Dil.04g008310.1.t1.match.LI--LITCHI026257.m1		AC--Dil.04g015500.1.t2.match.AT--transcript:AT2G46510.1
AC--Dil.04g008520.1.t1.match.LI--LITCHI026274.m5		AC--Dil.04g029240.1.t1.match.AT--transcript:AT2G40200.1
AC--Dil.04g013300.1.t1.match.LI--LITCHI026700.m1		AC--Dil.06g002100.1.t1.match.AT--transcript:AT4G36060.3
AC--Dil.04g014100.1.t1.match.LI--LITCHI026782.m3		AC--Dil.06g003660.1.t1.match.AT--transcript:AT2G18300.3
AC--Dil.04g014600.1.t1.match.LI--LITCHI026809.m1		AC--Dil.06g003660.1.t1.match.AT--transcript:AT4G36540.1
AC--Dil.04g015500.1.t2.match.LI--LITCHI026870.m1		AC--Dil.06g006170.1.t1.match.AT--transcript:AT3G50330.1
AC--Dil.04g024200.1.t1.match.LI--LITCHI027772.m1		AC--Dil.06g006170.1.t1.match.AT--transcript:AT4G33880.1
AC--Dil.04g029240.1.t1.match.LI--LITCHI027372.m1		AC--Dil.06g006170.1.t1.match.AT--transcript:AT5G67060.1
AC--Dil.05g000480.1.t1.match.LI--LITCHI002255.m7		AC--Dil.06g006320.1.t1.match.AT--transcript:AT4G36930.1
AC--Dil.05g019320.1.t1.match.LI--LITCHI026131.m1		AC--Dil.06g006320.1.t1.match.AT--transcript:AT5G67110.1
AC--Dil.05g019320.1.t1.match.LI--LITCHI003632.m1		AC--Dil.06g008580.1.t1.match.AT--transcript:AT2G22750.3
AC--Dil.05g021350.1.t1.match.LI--LITCHI003914.m1		AC--Dil.06g008580.1.t1.match.AT--transcript:AT4G37850.2
AC--Dil.06g002100.1.t1.match.LI--LITCHI006473.m1		AC--Dil.06g008860.1.t1.match.AT--transcript:AT5G65640.1
AC--Dil.06g002100.1.t1.match.LI--LITCHI001966.m1		AC--Dil.06g009830.1.t1.match.AT--transcript:AT4G38070.1
AC--Dil.06g003660.1.t1.match.LI--LITCHI006614.m1		AC--Dil.06g010170.1.t1.match.AT--transcript:AT5G65320.1
AC--Dil.06g006170.1.t1.match.LI--LITCHI006892.m1		AC--Dil.07g013470.1.t1.match.AT--transcript:AT1G29950.1
AC--Dil.06g006170.1.t1.match.LI--LITCHI010968.m1		AC--Dil.07g018570.1.t1.match.AT--transcript:AT4G21330.1
AC--Dil.06g006320.1.t1.match.LI--LITCHI010952.m1		AC--Dil.07g018630.1.t1.match.AT--transcript:AT1G61660.1
AC--Dil.06g008580.1.t1.match.LI--LITCHI007142.m1		AC--Dil.07g018630.1.t1.match.AT--transcript:AT4G21340.1
AC--Dil.06g008580.1.t1.match.LI--LITCHI001344.m1		AC--Dil.08g001900.1.t1.match.AT--transcript:AT1G66470.1
AC--Dil.06g008860.1.t1.match.LI--LITCHI007166.m1		AC--Dil.08g001900.1.t1.match.AT--transcript:AT5G37800.1
AC--Dil.06g008860.1.t1.match.LI--LITCHI010727.m1		AC--Dil.08g005960.1.t1.match.AT--transcript:AT2G41130.1
AC--Dil.06g009830.1.t1.match.LI--LITCHI010646.m1		AC--Dil.08g005960.1.t1.match.AT--transcript:AT3G56770.1
AC--Dil.06g010170.1.t1.match.LI--LITCHI007259.m1		AC--Dil.08g012410.1.t1.match.AT--transcript:AT2G42280.3
AC--Dil.06g010170.1.t1.match.LI--LITCHI010587.m1		AC--Dil.08g012480.1.t1.match.AT--transcript:AT2G42300.1
AC--Dil.06g014790.1.t1.match.LI--LITCHI007540.m1		AC--Dil.08g012480.1.t1.match.AT--transcript:AT3G57800.1
AC--Dil.07g013470.1.t1.match.LI--LITCHI028849.m5		AC--Dil.08g017740.1.t1.match.AT--transcript:AT5G53210.1
AC--Dil.07g015460.1.t1.match.LI--LITCHI020939.m1		AC--Dil.09g006990.1.t1.match.AT--transcript:AT5G65320.1
AC--Dil.07g015460.1.t1.match.LI--LITCHI029049.m1		AC--Dil.09g008610.1.t1.match.AT--transcript:AT5G65640.1
AC--Dil.07g016690.1.t1.match.LI--LITCHI021034.m1		AC--Dil.09g009250.1.t2.match.AT--transcript:AT1G10120.1
AC--Dil.07g016690.1.t1.match.LI--LITCHI029185.m1		AC--Dil.09g009840.1.t1.match.AT--transcript:AT1G27740.1
AC--Dil.07g018630.1.t1.match.LI--LITCHI013321.m1		AC--Dil.09g009840.1.t1.match.AT--transcript:AT5G43175.1
AC--Dil.07g018630.1.t1.match.LI--LITCHI029373.m1		AC--Dil.09g011190.1.t1.match.AT--transcript:AT5G67110.1
AC--Dil.07g018870.1.t1.match.LI--LITCHI021205.m1		AC--Dil.09g011380.1.t1.match.AT--transcript:AT4G33880.1
AC--Dil.07g018870.1.t1.match.LI--LITCHI029403.m1		AC--Dil.09g011380.1.t1.match.AT--transcript:AT5G67060.1
AC--Dil.08g001900.1.t1.match.LI--LITCHI008210.m1		AC--Dil.10g011030.1.t1.match.AT--transcript:AT1G25330.1
AC--Dil.08g003990.1.t1.match.LI--LITCHI008466.m1		AC--Dil.10g011030.1.t1.match.AT--transcript:AT1G25330.1
AC--Dil.08g005960.1.t1.match.LI--LITCHI008621.m1		AC--Dil.10g012580.1.t1.match.AT--transcript:AT1G68920.4
AC--Dil.08g012410.1.t1.match.LI--LITCHI004363.m1		AC--Dil.10g012580.1.t1.match.AT--transcript:AT1G26260.1
AC--Dil.08g012410.1.t1.match.LI--LITCHI008934.m1		AC--Dil.10g012750.1.t1.match.AT--transcript:AT1G69010.1
AC--Dil.08g012480.1.t1.match.LI--LITCHI008939.m1		AC--Dil.10g015110.1.t1.match.AT--transcript:AT1G26945.1
AC--Dil.08g012640.1.t1.match.LI--LITCHI008950.m1		AC--Dil.10g015520.1.t2.match.AT--transcript:AT1G59640.2
AC--Dil.08g017740.1.t1.match.LI--LITCHI009519.m1		AC--Dil.10g015520.1.t2.match.AT--transcript:AT5G62610.1
AC--Dil.09g006990.1.t1.match.LI--LITCHI007259.m1		AC--Dil.10g016820.1.t1.match.AT--transcript:AT1G10585.1
AC--Dil.09g006990.1.t1.match.LI--LITCHI010587.m1		AC--Dil.10g016990.1.t2.match.AT--transcript:AT1G10610.1
AC--Dil.09g007130.1.t1.match.LI--LITCHI010601.m1		AC--Dil.10g020370.1.t1.match.AT--transcript:AT5G50915.2
AC--Dil.09g007550.1.t2.match.LI--LITCHI007235.m1		AC--Dil.10g022240.1.t1.match.AT--transcript:AT1G51140.1
AC--Dil.09g008610.1.t1.match.LI--LITCHI007166.m1		AC--Dil.11g017150.1.t1.match.AT--transcript:AT2G14760.3
AC--Dil.09g008610.1.t1.match.LI--LITCHI010727.m1		AC--Dil.11g017150.1.t1.match.AT--transcript:AT4G33880.1
AC--Dil.09g009250.1.t2.match.LI--LITCHI010783.m2		AC--Dil.11g020520.1.t1.match.AT--transcript:AT2G18300.3
AC--Dil.09g009840.1.t1.match.LI--LITCHI001459.m1		AC--Dil.11g020520.1.t1.match.AT--transcript:AT4G34530.1
AC--Dil.09g009840.1.t1.match.LI--LITCHI010838.m1		AC--Dil.11g022000.1.t1.match.AT--transcript:AT2G16910.1
AC--Dil.09g011190.1.t1.match.LI--LITCHI006903.m1		AC--Dil.12g004460.1.t1.match.AT--transcript:AT3G22100.1
AC--Dil.09g011190.1.t1.match.LI--LITCHI010952.m1		AC--Dil.12g008360.1.t1.match.AT--transcript:AT3G26744.2
AC--Dil.09g011210.1.t1.match.LI--LITCHI001590.m1		AC--Dil.12g012480.1.t1.match.AT--transcript:AT5G46690.1
AC--Dil.09g011380.1.t1.match.LI--LITCHI006892.m1		AC--Dil.12g012620.1.t1.match.AT--transcript:AT1G32640.1
AC--Dil.09g011380.1.t1.match.LI--LITCHI010968.m1		AC--Dil.12g012620.1.t1.match.AT--transcript:AT4G17880.1
AC--Dil.09g020260.1.t1.match.LI--LITCHI011679.m4		AC--Dil.12g012620.1.t1.match.AT--transcript:AT5G46760.1
AC--Dil.09g020330.1.t1.match.LI--LITCHI011679.m4		AC--Dil.12g012620.1.t1.match.AT--transcript:AT5G46830.1
AC--Dil.09g020970.1.t2.match.LI--LITCHI011738.m1		AC--Dil.12g014400.1.t1.match.AT--transcript:AT5G50915.2
AC--Dil.10g011030.1.t1.match.LI--LITCHI023177.m1		AC--Dil.13g007740.1.t1.match.AT--transcript:AT2G28160.1
AC--Dil.10g011030.1.t1.match.LI--LITCHI005561.m1		AC--Dil.14g002780.1.t1.match.AT--transcript:AT5G01305.1
AC--Dil.10g011030.1.t1.match.LI--LITCHI008466.m1		AC--Dil.14g015040.1.t1.match.AT--transcript:AT1G69010.1
AC--Dil.10g012580.1.t1.match.LI--LITCHI005392.m1		AC--Dil.14g015040.1.t1.match.AT--transcript:AT5G38860.1
AC--Dil.10g012750.1.t1.match.LI--LITCHI023305.m6		AC--Dil.14g018630.1.t1.match.AT--transcript:AT5G39860.1
AC--Dil.10g012750.1.t1.match.LI--LITCHI005373.m1		AC--Dil.15g001440.1.t1.match.AT--transcript:AT1G32640.1
AC--Dil.10g012750.1.t1.match.LI--LITCHI019327.m1		AC--Dil.15g004080.1.t1.match.AT--transcript:AT1G63650.3
AC--Dil.10g015110.1.t1.match.LI--LITCHI022167.m1		AC--Dil.15g004080.1.t1.match.AT--transcript:AT4G00480.2
AC--Dil.10g015110.1.t1.match.LI--LITCHI005146.m1		AC--Dil.15g004080.1.t1.match.AT--transcript:AT5G41315.2
AC--Dil.10g015520.1.t2.match.LI--LITCHI022247.m1		AC--Dil.15g004710.1.t1.match.AT--transcript:AT1G74530.3
AC--Dil.10g015520.1.t2.match.LI--LITCHI005070.m1		AC--Dil.15g004710.1.t1.match.AT--transcript:AT3G47640.2
AC--Dil.10g016820.1.t1.match.LI--LITCHI022365.m1		AC--Dil.15g004790.1.t1.match.AT--transcript:AT1G74500.1
AC--Dil.10g016820.1.t1.match.LI--LITCHI004955.m1		AC--Dil.15g004790.1.t1.match.AT--transcript:AT1G26945.1
AC--Dil.10g016990.1.t2.match.LI--LITCHI004937.m1		AC--Dil.15g004790.1.t1.match.AT--transcript:AT5G15160.1
AC--Dil.10g020370.1.t1.match.LI--LITCHI020266.m1		AC--Dil.15g005480.1.t1.match.AT--transcript:AT1G59640.2
AC--Dil.10g020370.1.t1.match.LI--LITCHI004571.m3		AC--Dil.15g005480.1.t1.match.AT--transcript:AT5G62610.1
AC--Dil.10g022240.1.t1.match.LI--LITCHI004363.m1		AC--Dil.15g015020.1.t1.match.AT--transcript:AT1G73830.1
AC--Dil.10g022240.1.t1.match.LI--LITCHI008934.m1		AC--Dil.15g015020.1.t1.match.AT--transcript:AT1G18400.1
AC--Dil.11g001750.1.t1.match.LI--LITCHI000277.m10		AC--Dil.15g016450.1.t1.match.AT--transcript:AT1G69010.1
AC--Dil.11g002950.1.t1.match.LI--LITCHI000277.m10		AC--Dil.15g016450.1.t1.match.AT--transcript:AT5G08130.8
AC--Dil.11g015930.1.t1.match.LI--LITCHI007142.m1
AC--Dil.11g015930.1.t1.match.LI--LITCHI001344.m1
AC--Dil.11g015930.1.t1.match.LI--LITCHI010727.m1
AC--Dil.11g017150.1.t1.match.LI--LITCHI001459.m1
AC--Dil.11g017150.1.t1.match.LI--LITCHI010838.m1
AC--Dil.11g020520.1.t1.match.LI--LITCHI006614.m1
AC--Dil.11g020520.1.t1.match.LI--LITCHI001829.m1
AC--Dil.11g022000.1.t1.match.LI--LITCHI002043.m1
AC--Dil.12g004570.1.t1.match.LI--LITCHI021205.m1
AC--Dil.12g007260.1.t1.match.LI--LITCHI020939.m1
AC--Dil.12g007260.1.t1.match.LI--LITCHI029049.m1
AC--Dil.12g008360.1.t1.match.LI--LITCHI020259.m2
AC--Dil.12g008360.1.t1.match.LI--LITCHI020826.m1
AC--Dil.12g012480.1.t1.match.LI--LITCHI020437.m1
AC--Dil.12g012620.1.t1.match.LI--LITCHI020425.m1
AC--Dil.12g014400.1.t1.match.LI--LITCHI020266.m1
AC--Dil.12g014400.1.t1.match.LI--LITCHI004571.m3
AC--Dil.12g014480.1.t1.match.LI--LITCHI020826.m1
AC--Dil.12g014480.1.t1.match.LI--LITCHI020259.m2
AC--Dil.12g015380.1.t1.match.LI--LITCHI020179.m1
AC--Dil.13g007740.1.t1.match.LI--LITCHI024582.m1
AC--Dil.13g013320.1.t2.match.LI--LITCHI024053.m2
AC--Dil.13g017390.1.t1.match.LI--LITCHI023785.m1
AC--Dil.13g017480.1.t2.match.LI--LITCHI023771.m1
AC--Dil.14g002780.1.t1.match.LI--LITCHI018152.m1
AC--Dil.14g015040.1.t1.match.LI--LITCHI023305.m6
AC--Dil.14g015040.1.t1.match.LI--LITCHI005373.m1
AC--Dil.14g018630.1.t1.match.LI--LITCHI005146.m1
AC--Dil.14g018630.1.t1.match.LI--LITCHI019559.m1
AC--Dil.15g001440.1.t1.match.LI--LITCHI021833.m1
AC--Dil.15g001440.1.t1.match.LI--LITCHI026809.m1
AC--Dil.15g004080.1.t1.match.LI--LITCHI022104.m1
AC--Dil.15g004080.1.t1.match.LI--LITCHI025706.m1
AC--Dil.15g004710.1.t1.match.LI--LITCHI022160.m1
AC--Dil.15g004790.1.t1.match.LI--LITCHI022167.m1
AC--Dil.15g004790.1.t1.match.LI--LITCHI005146.m1
AC--Dil.15g005480.1.t1.match.LI--LITCHI022247.m1
AC--Dil.15g005480.1.t1.match.LI--LITCHI005070.m1
AC--Dil.15g006300.1.t1.match.LI--LITCHI022365.m1
AC--Dil.15g006300.1.t1.match.LI--LITCHI004955.m1
AC--Dil.15g014360.1.t1.match.LI--LITCHI023127.m1
AC--Dil.15g015020.1.t1.match.LI--LITCHI023177.m1
AC--Dil.15g015020.1.t1.match.LI--LITCHI005561.m1
AC--Dil.15g016450.1.t1.match.LI--LITCHI023305.m6
AC--Dil.15g016450.1.t1.match.LI--LITCHI005373.m1
AC--Dil.15g016450.1.t1.match.LI--LITCHI019327.m1
AC--Dil.15g017630.1.t1.match.LI--LITCHI023409.m5
