# Supplementary material for: Whole genome identification and operational analysis of the bHLH gene family in longan and the role of DlbHLH8 in flowering regulation
Source: Front Plant Sci. 2026 Jun 10;17:1824280. doi: 10.3389/fpls.2026.1824280 (PMC13290986; doi:10.3389/fpls.2026.1824280)
Supplement: Supplementary file 7 [file Table7.xlsx]

## Sheet: Sheet1
Table S7 Expression profile analysis of the 126 DlbHLH member genes in different tissues and organs. FPKM values (log2(FPKM + 1)).
Gene ID	Gene name	root	stem	leaf	flower	fruitlet	pericarp	pulp	seed	flower_bud	leaf_bud
Dil.01g002470.1.t1	DlbHLH1	42.2987	8.40433	0.947569	31.0094	2.22953	6.46128	21.1065	3.07143	34.1962	16.3137
Dil.01g012490.1.t1	DlbHLH2	50.5939	384.735	770.541	151.059	1804.57	138.499	6.96617	7.7967	21.3514	290.4
Dil.01g015820.1.t1	DlbHLH3	139.307	169.919	145.257	158.278	86.5759	85.7316	82.4503	177.021	232.909	49.7627
Dil.01g021110.1.t1	DlbHLH4	22.1309	51.2791	110.308	16.7767	39.1796	45.9469	7.69398	6.91071	41.0865	33.136
Dil.01g022000.1.t1	DlbHLH5	32.3573	13.3016	5.12802	34.4472	5.23564	23.9307	0	33.9038	7.35814	7.55047
Dil.01g022260.1.t1	DlbHLH6	30.3626	12.5749	4.9608	33.3471	4.98513	23.4521	0	33.7857	7.10295	7.94169
Dil.01g025540.1.t1	DlbHLH7	75.3209	9.79452	10.8134	14.1639	23.8234	44.3914	20.8985	9.56868	33.1754	34.8965
Dil.01g025970.1.t1	DlbHLH8	0.379929	6.50862	10.0888	11.2761	133.772	71.1339	0.415891	0.708791	0.552924	175.539
Dil.01g026820.1.t1	DlbHLH9	28.7796	29.7943	52.0605	43.5919	32.2155	30.4518	16.6356	35.2033	21.1812	16.1963
Dil.01g029250.1.t1	DlbHLH10	0	1.39019	7.85925	5.01925	0.425865	0	0	0	0.255196	0.273851
Dil.01g032920.1.t1	DlbHLH11	0	0	0	0.137514	0.125255	0	0	0	0.340261	0
Dil.01g033930.1.t1	DlbHLH12	0.379929	0	0	0.206271	0.150305	0.0598267	0	0.118132	0.170131	0
Dil.02g020090.1.t1	DlbHLH13	0.189964	0	0	0	0	0.239307	0	0	0	0
Dil.02g020120.1.t1	DlbHLH14	10.9863	14.5022	0.390175	11.0699	20.8424	10.8885	0	3.13049	5.65684	7.66784
Dil.02g020430.1.t1	DlbHLH15	208.201	148.276	120.118	228.548	135.049	417.112	265.962	533.247	194.161	91.4663
Dil.03g004350.1.t1	DlbHLH16	0	0.126381	0	0.756326	0.100204	0	0	9.50961	0.127598	0
Dil.04g001610.1.t1	DlbHLH17	7.94684	99.1775	266.824	12.445	26.2534	67.0059	0	11.4588	60.6941	124.602
Dil.04g004030.1.t1	DlbHLH18	30.6159	3.15952	0.278697	1.51265	13.3772	5.92284	1.55959	12.1085	66.3509	82.7422
Dil.04g006050.1.t1	DlbHLH19	248.22	87.7084	41.1914	59.8185	66.911	60.7839	63.9432	53.1002	147.588	109.188
Dil.04g006200.1.t1	DlbHLH20	54.0765	53.6487	40.6897	28.4654	66.3599	56.8354	39.7176	30.478	103.865	99.2906
Dil.04g006530.1.t1	DlbHLH21	85.294	113.553	71.625	62.1562	49.5006	64.7325	50.9466	37.7431	100.122	67.4457
Dil.04g006630.1.t1	DlbHLH22	16.8119	17.8197	34.7256	21.2459	23.4477	28.2382	28.0726	56.9986	40.2784	37.7524
Dil.04g008310.1.t1	DlbHLH23	66.6459	34.2176	52.9524	29.978	37.6014	27.5203	69.0379	27.1703	207.176	159.734
Dil.04g008520.1.t1	DlbHLH24	0.348268	0.0631905	0	0.618812	0.325662	0.119653	13.4125	38.4519	3.87047	1.05628
Dil.04g013300.1.t1	DlbHLH25	1.773	16.5875	3.95749	14.3014	10.847	17.1104	9.25357	6.02472	31.6868	17.8395
Dil.04g014100.1.t1	DlbHLH26	0.284947	3.41229	0.278697	0	1.67841	0.299133	0	5.49313	6.97535	8.17642
Dil.04g014600.1.t1	DlbHLH27	67.5957	94.7541	50.4998	17.4642	152.335	15.196	0.935754	0.29533	109.607	277.881
Dil.04g015500.1.t2	DlbHLH28	77.7904	545.05	244.528	357.33	256.571	340.175	63.8392	77.4354	191.014	762.989
Dil.04g016530.1.t1	DlbHLH29	114.675	112.921	21.6269	27.159	25.7273	57.314	0.935754	4.48901	28.029	23.6686
Dil.04g024100.1.t1	DlbHLH30	0	0	0	0	0	0	0	0	0	0
Dil.04g024200.1.t1	DlbHLH31	0	0.379143	0	0.89384	0	0.35896	0	0	0.382794	0.195608
Dil.04g029240.1.t1	DlbHLH32	20.8961	71.0893	16.7218	19.8707	0.901833	10.2304	0	1.06319	39.768	17.2135
Dil.05g000480.1.t1	DlbHLH33	42.2354	52.6377	65.438	15.9516	16.6338	35.5969	13.3085	35.9121	32.4099	40.4909
Dil.05g019320.1.t1	DlbHLH34	115.942	6.31905	3.4001	8.80088	15.2059	30.0928	23.6018	30.0055	80.8971	66.3503
Dil.05g021350.1.t1	DlbHLH35	18.2682	3.57026	10.702	2.33773	57.091	14.3584	8.31781	8.97802	85.0227	52.5794
Dil.06g002100.1.t1	DlbHLH36	11.6828	11.3743	15.3841	13.7514	11.6737	12.5038	14.8681	14.1758	24.8391	7.51135
Dil.06g003660.1.t1	DlbHLH37	0	3.60186	0.83609	3.78163	0.0751527	0	0	6.61538	24.0735	13.8882
Dil.06g006170.1.t1	DlbHLH38	0.474911	0.0947857	0	0	0	0	0	0	0.340261	2.15169
Dil.06g006320.1.t1	DlbHLH39	0.696536	3.53867	0.724611	5.91309	4.48411	4.60665	82.2424	12.8764	12.9299	6.96365
Dil.06g008580.1.t1	DlbHLH40	0	1.45338	16.9448	3.09406	1.00204	2.57255	0	0	0	0
Dil.06g008590.1.t1	DlbHLH41	3.29272	9.289	1.22627	2.06271	6.9892	9.93123	0.207945	1.53571	0.510392	2.50378
Dil.06g008600.1.t1	DlbHLH42	0.823179	0	0.111479	0	0	0	0	0	0	0
Dil.06g008620.1.t1	DlbHLH43	0.0633215	0.0631905	0	0	0	0	0	0	0.0425326	0.117365
Dil.06g008640.1.t1	DlbHLH44	32.5789	2.654	0.501654	0	1.40285	0.598267	0	0	8.93185	5.12493
Dil.06g008660.1.t1	DlbHLH45	14.184	0	0	0	0.375764	0	0	0	5.14645	4.30338
Dil.06g008860.1.t1	DlbHLH46	63.7331	1.61136	0	0.275028	141.563	2.27341	0	13.408	24.9241	32.9013
Dil.06g009830.1.t1	DlbHLH47	20.2629	0.315952	0	2.75028	0.175356	0.35896	0	0	2.0841	0.23473
Dil.06g010170.1.t1	DlbHLH48	0	0	0	0	0	0	0	0	3.74287	3.56007
Dil.06g014790.1.t1	DlbHLH49	0	0	0	0.343784	0.125255	0	0	0.118132	0.255196	0
Dil.07g013470.1.t1	DlbHLH50	44.0401	35.7658	48.6604	31.9032	69.7668	36.255	8.21384	23.0357	28.1141	52.3838
Dil.07g015460.1.t1	DlbHLH51	66.9625	52.6061	110.364	109.736	14.2039	13.8798	6.8622	3.60302	0.595457	0.273851
Dil.07g016690.1.t1	DlbHLH52	0.158304	4.51812	0.557393	0	2.7556	0	0	0	1.40358	0.195608
Dil.07g018570.1.t1	DlbHLH53	0	0	0	0	0	0	0	0	0	0
Dil.07g018630.1.t1	DlbHLH54	24.6954	21.9587	17.2792	33.1408	20.4165	10.5893	0	4.96154	3.61527	9.2327
Dil.07g018870.1.t1	DlbHLH55	6.01554	6.22426	7.35759	4.26293	2.48004	6.82024	2.2874	3.24862	3.87047	0.743311
Dil.08g001900.1.t1	DlbHLH56	0	0	0	0	0	0	0	0	0	0
Dil.08g003990.1.t1	DlbHLH57	6.61709	14.439	0.278697	0	0	0	0	0	0.80812	2.73851
Dil.08g005960.1.t1	DlbHLH58	29.0329	7.45648	0.724611	1.65017	7.11446	7.8373	0	4.90247	7.06042	5.32054
Dil.08g012410.1.t1	DlbHLH59	11.4928	7.61445	4.6821	5.50055	1.22749	13.461	6.13439	11.3407	5.7419	2.26905
Dil.08g012480.1.t1	DlbHLH60	8.29511	50.8683	27.591	39.7415	20.2161	12.085	12.8926	19.728	38.0242	38.8086
Dil.08g012640.1.t1	DlbHLH61	0	0	0	0	0.0501018	0	0	0	0.127598	0
Dil.08g017740.1.t1	DlbHLH62	0	0	0	0	0.0751527	0	0	0	9.05945	0.586824
Dil.09g006990.1.t1	DlbHLH63	37.0747	24.2336	1.282	13.2013	5.5613	2.15376	0	13.5261	19.565	17.3309
Dil.09g007130.1.t1	DlbHLH64	3.29272	0	0.222957	18.7706	0.0751527	0.598267	0.311918	3.18956	0	0
Dil.09g007550.1.t2	DlbHLH65	0.506572	38.5146	69.0053	4.19417	5.88696	4.42717	0	0.826923	0.97825	1.13453
Dil.09g008610.1.t1	DlbHLH66	15.3871	5.308	6.29854	3.64411	19.9906	21.1786	0	7.56044	2.80715	21.1257
Dil.09g009250.1.t2	DlbHLH67	49.1058	24.2336	0.724611	9.14467	13.1267	5.44423	0	8.15109	63.7564	53.5966
Dil.09g009840.1.t1	DlbHLH68	0	0	0	0.962596	0	0	0	0	0	0
Dil.09g011190.1.t1	DlbHLH69	3.29272	5.15002	0.780351	18.8394	1.85377	0.239307	0.935754	8.68269	5.57177	17.7221
Dil.09g011210.1.t1	DlbHLH70	0	0	0	1.16887	0	0	0	0	0	0
Dil.09g011380.1.t1	DlbHLH71	0.886501	0.726691	0	3.78163	0	0.119653	0	80.4478	0.97825	0.117365
Dil.09g020260.1.t1	DlbHLH72	24.0938	11.8482	6.41002	7.56326	18.9134	19.9223	23.6018	25.7527	8.50653	17.057
Dil.09g020330.1.t1	DlbHLH73	26.7533	12.8277	6.91168	7.70077	18.7631	20.6402	22.77	32.7225	8.42146	16.8223
Dil.09g020970.1.t2	DlbHLH74	6.33215	0.315952	1.33774	1.03135	0.951935	0.418787	0	7.08791	0.80812	0.273851
Dil.10g011030.1.t1	DlbHLH75	0.189964	2.08529	0	4.05666	0.125255	0	0	1.06319	0	0
Dil.10g012580.1.t1	DlbHLH76	42.3304	52.2901	12.3741	301.018	24.8505	36.5541	82.2424	62.8461	151.289	28.7153
Dil.10g012750.1.t1	DlbHLH77	46.8579	31.0265	62.2608	66.4192	48.5737	42.9556	85.0497	37.9794	24.7115	36.2266
Dil.10g015110.1.t1	DlbHLH78	0	1.89571	0	11.6887	0.125255	0.119653	0	8.91895	0	1.29101
Dil.10g015520.1.t2	DlbHLH79	14.1523	4.99205	1.05905	142.533	15.5566	0.418787	0	11.7541	30.1131	37.9088
Dil.10g016820.1.t1	DlbHLH80	0	0	0	0	0.0751527	0	0	0	0	0
Dil.10g016990.1.t2	DlbHLH81	0.253286	0	0	0.137514	0.425865	0	0	0.472527	0	0.195608
Dil.10g020370.1.t1	DlbHLH82	0	0.252762	0	1.03135	4.25865	0	0.311918	0	0.297728	3.59919
Dil.10g022240.1.t1	DlbHLH83	104.385	344.704	318.216	83.9522	14.1788	36.3746	0	20.0233	20.7985	35.7572
Dil.11g001750.1.t1	DlbHLH84	0.791518	0	0.167218	0	14.4544	0.299133	0	0	0	0
Dil.11g001770.1.t1	DlbHLH85	0	0	0.445915	0	19.9656	0.299133	0	0	0	0
Dil.11g001780.1.t1	DlbHLH86	0.981483	0.0631905	0.668872	0	47.7721	3.64943	0	0	0	0
Dil.11g001790.1.t1	DlbHLH87	0	0	0	0	0	0	0	0	0	0
Dil.11g002760.1.t1	DlbHLH88	0	0	0	0	0.100204	0	0	0	0	0
Dil.11g002950.1.t1	DlbHLH89	0	0	0	0	11.4733	0	0	0	0	0
Dil.11g002960.1.t1	DlbHLH90	0.886501	0	0.83609	0	41.0334	3.23064	0	0	0	0
Dil.11g015930.1.t1	DlbHLH91	1.29809	7.23531	3.45584	0.206271	14.4293	1.67515	0	0	1.9565	1.05628
Dil.11g017150.1.t1	DlbHLH92	0	0	0	0	0	0	0	0	0	0
Dil.11g020520.1.t1	DlbHLH93	20.8328	26.3504	1.8394	137.858	13.4523	27.0417	149.305	11.3407	41.5969	36.5787
Dil.11g021230.1.t1	DlbHLH94	17.2551	19.0519	37.9027	26.2651	20.6169	23.0931	15.6999	27.6428	11.0585	11.8147
Dil.11g022000.1.t1	DlbHLH95	0	0	0	0	0	0	0	0	0	0
Dil.12g004460.1.t1	DlbHLH96	0.823179	2.49602	0.947569	0.550055	0.150305	0.299133	5.61453	0.29533	0.723055	0
Dil.12g004570.1.t1	DlbHLH97	139.181	25.055	11.2593	53.0116	25.2764	94.1672	36.4944	146.483	16.8004	9.31094
Dil.12g007260.1.t1	DlbHLH98	8.51674	3.60186	0	0.618812	0.576171	0.299133	4.26288	2.53983	13.8231	5.51615
Dil.12g008360.1.t1	DlbHLH99	7.28197	17.0298	19.8432	21.3834	30.7625	18.6061	1.1437	98.8173	99.7815	137.199
Dil.12g012480.1.t1	DlbHLH100	0	0	0	0	0.200407	0.119653	0	44.5357	0.595457	0.430338
Dil.12g012620.1.t1	DlbHLH101	200.444	695.285	410.297	354.235	471.208	821.181	188.918	59.6566	256.004	1277.12
Dil.12g014400.1.t1	DlbHLH102	1.86798	63.3801	31.6042	353.479	162.355	39.4258	846.338	17.07	27.3485	22.6905
Dil.12g014480.1.t1	DlbHLH103	28.3997	33.017	52.395	22.1397	22.0448	21.9564	48.4513	44.9492	90.5945	62.2425
Dil.12g015380.1.t1	DlbHLH104	1.32975	18.5464	13.9906	2.26898	12.2749	14.2388	0.311918	2.12637	15.9923	50.2321
Dil.13g007740.1.t1	DlbHLH105	0.85484	0.126381	0	1.71892	0	0	0	0	0	0
Dil.13g007750.1.t1	DlbHLH106	2.53286	0	0	0.275028	0.0501018	0.17948	0	0	0	0
Dil.13g013320.1.t2	DlbHLH107	21.2444	41.0106	46.9883	71.5072	23.4477	16.4523	9.35754	30.3599	26.668	43.7771
Dil.13g017390.1.t1	DlbHLH108	0	0.505524	0.278697	0	0.125255	0	0	0	0.0850652	0
Dil.13g017480.1.t2	DlbHLH109	0	0	0	0	0	0	0	0	0	0
Dil.13g017530.1.t2	DlbHLH110	0	0	0	0	0	0	0	0	0	0
Dil.13g017570.1.t1	DlbHLH111	0	1.70614	0.0557393	1.58141	0.125255	0	0	0	0	0
Dil.13g017580.1.t1	DlbHLH112	0	1.16902	0.167218	0.687569	0.250509	0.299133	0	0	0	0
Dil.14g002780.1.t1	DlbHLH113	0	0.631905	0.167218	0.343784	0.125255	0.35896	0	0.118132	0.212663	0.352094
Dil.14g015040.1.t1	DlbHLH114	35.5233	30.837	26.8106	27.2277	34.8458	19.1445	31.9196	26.4025	39.0449	23.0035
Dil.14g018630.1.t1	DlbHLH115	0.348268	1.04264	0	1.16887	6.63849	0.658094	0	0	0.552924	0.860675
Dil.15g001440.1.t1	DlbHLH116	0.221625	50.8683	40.2995	19.9395	412.463	25.0674	7.07014	5.96566	12.377	62.1251
Dil.15g004080.1.t1	DlbHLH117	111.034	74.7859	162.424	9.21342	51.6049	12.9226	1.97548	1.35852	31.8569	44.3639
Dil.15g004710.1.t1	DlbHLH118	32.6739	44.1701	57.3558	65.1128	52.7823	92.7912	67.9981	80.7431	41.9372	57.0002
Dil.15g004790.1.t1	DlbHLH119	0	0	0	0	0.0501018	0	0	0.118132	0.467859	0.156486
Dil.15g004820.1.t1	DlbHLH120	0.126643	0	0	0	0	0	0	0	0	0
Dil.15g005480.1.t1	DlbHLH121	23.4289	10.0789	2.28531	17.3267	11.9743	9.57227	5.7185	26.4025	46.0628	53.0489
Dil.15g006300.1.t1	DlbHLH122	0	16.0504	73.13	6.05061	12.6507	6.64076	0	0	0.935718	21.2039
Dil.15g014360.1.t1	DlbHLH123	0	20.9476	36.4535	25.0275	13.1267	1.37601	0	0	0	0
Dil.15g015020.1.t1	DlbHLH124	0	3.72824	0.278697	0.412541	0	0	0	0	0.212663	0.821554
Dil.15g016450.1.t1	DlbHLH125	58.2874	8.87826	9.30847	49.2299	42.9373	8.974	21.9382	11.9904	37.8966	44.0118
Dil.15g017630.1.t1	DlbHLH126	0.41159	24.4231	45.5948	1.99395	2.15438	3.23064	0	4.31181	28.8371	12.5189
