# Supplementary material for: Whole genome identification and operational analysis of the bHLH gene family in longan and the role of DlbHLH8 in flowering regulation
Source: Front Plant Sci. 2026 Jun 10;17:1824280. doi: 10.3389/fpls.2026.1824280 (PMC13290986; doi:10.3389/fpls.2026.1824280)
Supplement: Supplementary file 8 [file Table8.xlsx]

## Sheet: Sheet1
Table S8 Expression profile of 126 DlbHLH member genes during the flowering stages of “Shixia” (SX) and “Sijimi” (SJ) longan. FPKM values (log2(FPKM + 1)).
Gene ID	Gene name	SJT1-1	SJT2-1	SJT3-1		SXT1-1	SXT2-1	SXT3-1
Dil.01g002470.1.t1	DlbHLH1	21.4467	32.4088	45.6618		59.6221	44.2389	24.3531
Dil.01g012490.1.t1	DlbHLH2	44.0884	44.7468	41.0543		68.2303	53.859	534.844
Dil.01g015820.1.t1	DlbHLH3	128.317	197.51	170.966		127.549	161.612	68.0233
Dil.01g021110.1.t1	DlbHLH4	34.0769	30.7858	30.7757		46.4877	35.5373	30.143
Dil.01g022000.1.t1	DlbHLH5	13.9723	33.7082	35.4428		9.58827	19.8946	14.806
Dil.01g022260.1.t1	DlbHLH6	12.8389	31.4298	32.9342		9.73276	20.3708	14.9034
Dil.01g025540.1.t1	DlbHLH7	53.3388	45.8504	54.9326		24.9145	17.0696	39.8699
Dil.01g025970.1.t1	DlbHLH8	16.4781	2.19892	1.45341		1.4771	2.41222	66.2007
Dil.01g026820.1.t1	DlbHLH9	51.8968	51.2218	55.9977		53.6042	53.7028	49.7201
Dil.01g029250.1.t1	DlbHLH10	0.443115	1.33185	2.75857		0.933941	0.912191	1.88803
Dil.01g032920.1.t1	DlbHLH11	0.444558	1.37229	0.57238		2.18109	1.34452	1.2552
Dil.01g033930.1.t1	DlbHLH12	0.148585	0.285627	0.60085		0.549214	0.305729	0.600602
Dil.02g020090.1.t1	DlbHLH13	0	0	0		0	0	0
Dil.02g020120.1.t1	DlbHLH14	7.57101	4.39177	4.38577		5.21875	6.75044	14.2852
Dil.02g020430.1.t1	DlbHLH15	109.361	156.347	157.258		131.05	135.35	144.294
Dil.03g004350.1.t1	DlbHLH16	0	0.0229353	0		0.00911533	0.047318	0
Dil.04g001610.1.t1	DlbHLH17	88.1951	75.051	65.7722		100.905	80.9605	44.277
Dil.04g004030.1.t1	DlbHLH18	23.5789	43.6371	33.6823		52.33	47.8677	46.2345
Dil.04g006050.1.t1	DlbHLH19	71.9406	122.371	112.248		129.305	133.985	68.5209
Dil.04g006200.1.t1	DlbHLH20	67.1013	63.075	59.9262		73.5052	61.8734	50.9127
Dil.04g006530.1.t1	DlbHLH21	56.9065	71.9609	82.5335		66.5941	63.2416	55.6871
Dil.04g006630.1.t1	DlbHLH22	75.674	79.8904	81.8955		89.7563	73.4551	40.8997
Dil.04g008310.1.t1	DlbHLH23	47.9508	87.0471	92.3655		55.2772	56.9898	64.8237
Dil.04g008520.1.t1	DlbHLH24	29.8392	1.81141	3.87915		12.9509	0.898603	1.69225
Dil.04g013300.1.t1	DlbHLH25	22.2969	51.9532	71.0895		59.0491	64.5442	45.8957
Dil.04g014100.1.t1	DlbHLH26	2.51584	6.99429	14.3671		10.8789	8.47491	21.0603
Dil.04g014600.1.t1	DlbHLH27	61.2509	72.6652	43.1641		63.396	49.2493	128.6
Dil.04g015500.1.t2	DlbHLH28	83.2481	102.937	92.8947		63.1306	59.054	148.549
Dil.04g016530.1.t1	DlbHLH29	18.1452	38.0485	35.5255		11.8889	26.4028	13.4003
Dil.04g024100.1.t1	DlbHLH30	0	0	0		0	0	0.0498923
Dil.04g024200.1.t1	DlbHLH31	0.471567	0.459203	0.316205		1.3425	1.80496	0.706824
Dil.04g029240.1.t1	DlbHLH32	124.008	110.289	85.3043		118.941	132.694	49.948
Dil.05g000480.1.t1	DlbHLH33	40.2368	25.3802	25.5257		38.6258	35.6592	19.0743
Dil.05g019320.1.t1	DlbHLH34	55.8049	69.7508	70.9063		74.4213	54.6232	55.799
Dil.05g021350.1.t1	DlbHLH35	12.6728	74.0329	77.363		52.7422	72.0736	68.5529
Dil.06g002100.1.t1	DlbHLH36	30.9325	27.3981	25.6895		38.7439	27.1138	13.0429
Dil.06g003660.1.t1	DlbHLH37	6.92054	27.4775	25.6851		26.9963	34.1878	21.491
Dil.06g006170.1.t1	DlbHLH38	0	0.190209	0.947141		0.143608	0.0665623	5.4486
Dil.06g006320.1.t1	DlbHLH39	10.386	20.8766	15.6639		28.0884	27.4821	17.8018
Dil.06g008580.1.t1	DlbHLH40	0.853139	0.47415	0.173751		0.288177	0.030104	0.660797
Dil.06g008590.1.t1	DlbHLH41	1.56725	1.36938	1.05367		0.670275	0.486362	0.60422
Dil.06g008600.1.t1	DlbHLH42	0.344825	0.224202	0.0698843		0.068517	0.371753	0.52049
Dil.06g008620.1.t1	DlbHLH43	0.423878	0.133405	0.0960103		0	0.128807	0.106303
Dil.06g008640.1.t1	DlbHLH44	5.57825	7.71461	3.98142		7.25698	6.4035	2.47158
Dil.06g008660.1.t1	DlbHLH45	0.551237	2.38508	1.46495		1.84508	1.25357	1.00868
Dil.06g008860.1.t1	DlbHLH46	14.7028	77.4394	71.054		51.2657	135.986	62.6205
Dil.06g009830.1.t1	DlbHLH47	8.54608	5.0214	5.03871		0.806274	0.904202	0.821762
Dil.06g010170.1.t1	DlbHLH48	3.79454	7.22255	3.30602		3.44069	8.75066	5.4933
Dil.06g014790.1.t1	DlbHLH49	0	0.100904	2.50223		0.0626867	0.113321	3.18345
Dil.07g013470.1.t1	DlbHLH50	84.1554	82.4103	80.9975		98.2776	89.0514	84.9978
Dil.07g015460.1.t1	DlbHLH51	14.36	5.67235	5.8212		2.59127	2.12089	0.310262
Dil.07g016690.1.t1	DlbHLH52	1.06114	6.9507	6.9755		5.74694	7.8887	5.53953
Dil.07g018570.1.t1	DlbHLH53	0.0194047	0	1.83879		0.00938067	0.156163	4.06142
Dil.07g018630.1.t1	DlbHLH54	7.43485	17.7533	13.5052		8.10045	10.0374	7.74443
Dil.07g018870.1.t1	DlbHLH55	2.68855	4.46735	4.31118		4.13685	2.57534	2.26029
Dil.08g001900.1.t1	DlbHLH56	0	0	0		0	0	0
Dil.08g003990.1.t1	DlbHLH57	21.638	9.99247	6.188		3.30622	1.47525	0.589983
Dil.08g005960.1.t1	DlbHLH58	7.2111	14.9127	13.1562		15.6746	13.9656	11.9007
Dil.08g012410.1.t1	DlbHLH59	3.99513	5.10018	5.58062		8.01823	7.86772	8.1403
Dil.08g012480.1.t1	DlbHLH60	43.4873	57.8778	65.1025		42.182	37.7019	80.7154
Dil.08g012640.1.t1	DlbHLH61	0	0.0354777	0.188269		0	0.0288413	0.0492737
Dil.08g017740.1.t1	DlbHLH62	0.247916	4.33429	4.12721		3.22451	5.94824	2.35451
Dil.09g006990.1.t1	DlbHLH63	20.164	25.2758	32.7468		24.4885	17.2309	24.9315
Dil.09g007130.1.t1	DlbHLH64	1.48795	0.666712	1.18059		0	0	0.391316
Dil.09g007550.1.t2	DlbHLH65	5.0558	2.29462	3.58048		2.04927	1.65543	2.57266
Dil.09g008610.1.t1	DlbHLH66	6.57888	17.6804	17.251		15.2728	11.6902	29.3059
Dil.09g009250.1.t2	DlbHLH67	23.0653	52.7708	56.4543		56.4822	63.9138	44.9301
Dil.09g009840.1.t1	DlbHLH68	0	0.0274567	0		0	0	0
Dil.09g011190.1.t1	DlbHLH69	32.4183	21.8411	22.1225		36.6515	19.1298	30.2458
Dil.09g011210.1.t1	DlbHLH70	0.661044	0.097192	0.386477		0	0	0.507075
Dil.09g011380.1.t1	DlbHLH71	1.26895	0.476004	1.64672		0.756474	0.950757	1.7044
Dil.09g020260.1.t1	DlbHLH72	37.6951	23.0302	22.8085		30.8687	17.3469	12.4179
Dil.09g020330.1.t1	DlbHLH73	39.0923	26.1143	24.7884		31.2312	17.7232	13.2444
Dil.09g020970.1.t2	DlbHLH74	1.73754	0.92308	8.23546		0.980103	0.193145	12.3706
Dil.10g011030.1.t1	DlbHLH75	1.06076	1.82154	2.73015		0.174129	0.0722287	0.438172
Dil.10g012580.1.t1	DlbHLH76	27.1173	49.1404	48.4949		50.4987	57.7669	28.0766
Dil.10g012750.1.t1	DlbHLH77	60.2965	51.7163	50.9847		43.0405	40.9205	47.6006
Dil.10g015110.1.t1	DlbHLH78	2.76127	3.27195	1.78793		1.65971	1.23904	2.85492
Dil.10g015520.1.t2	DlbHLH79	12.0435	31.2101	29.8952		27.1359	44.5565	130.491
Dil.10g016820.1.t1	DlbHLH80	0	0	0.062252		0.227579	0.0491267	0
Dil.10g016990.1.t2	DlbHLH81	0.075953	0.195325	1.1159		0.174418	0.051849	3.56508
Dil.10g020370.1.t1	DlbHLH82	0.129227	0.816963	0.147211		0.390738	0.635001	3.88929
Dil.10g022240.1.t1	DlbHLH83	33.1823	19.4767	15.5357		48.4042	23.2383	12.3262
Dil.11g001750.1.t1	DlbHLH84	0	0	0		0	0	0
Dil.11g001770.1.t1	DlbHLH85	0	0	0		0	0	0.0127437
Dil.11g001780.1.t1	DlbHLH86	0	0	0.053438		0	0	0.0220277
Dil.11g001790.1.t1	DlbHLH87	0	0	0		0	0	0
Dil.11g002760.1.t1	DlbHLH88	0	0	0		0	0	0
Dil.11g002950.1.t1	DlbHLH89	0	0	0		0	0	0
Dil.11g002960.1.t1	DlbHLH90	0	0	0		0	0	0
Dil.11g015930.1.t1	DlbHLH91	12.066	7.15852	7.42366		5.60769	4.03777	1.13997
Dil.11g017150.1.t1	DlbHLH92	0	0	0		0	0	0
Dil.11g020520.1.t1	DlbHLH93	60.7965	51.7717	48.0629		55.6205	40.4322	25.0384
Dil.11g021230.1.t1	DlbHLH94	29.5369	17.818	19.9232		29.0733	22.3464	20.7744
Dil.11g022000.1.t1	DlbHLH95	0.0515563	0.0162263	83.1304		0	0	99.7599
Dil.12g004460.1.t1	DlbHLH96	1.53251	2.00852	3.36765		1.09755	1.31914	1.66165
Dil.12g004570.1.t1	DlbHLH97	26.3924	31.2152	31.0689		12.608	17.7892	19.0139
Dil.12g007260.1.t1	DlbHLH98	5.60404	13.1275	10.7061		12.8146	12.4995	8.96119
Dil.12g008360.1.t1	DlbHLH99	46.3818	73.3707	82.1126		71.8613	59.0015	126.111
Dil.12g012480.1.t1	DlbHLH100	1.47961	2.85729	3.73661		7.76463	1.4763	3.83207
Dil.12g012620.1.t1	DlbHLH101	257.855	172.967	161.923		157.745	117.271	300.511
Dil.12g014400.1.t1	DlbHLH102	29.9623	31.6456	26.4674		24.0929	35.5373	40.6042
Dil.12g014480.1.t1	DlbHLH103	58.299	59.7408	69.0204		59.3749	53.5959	66.7621
Dil.12g015380.1.t1	DlbHLH104	97.3624	53.452	44.6367		78.0349	48.3334	30.0808
Dil.13g007740.1.t1	DlbHLH105	0	0.0317873	0.120278		0	0.0651607	0.329976
Dil.13g007750.1.t1	DlbHLH106	0.0345487	0.0643193	0.106643		0.0283007	0.187441	0.188787
Dil.13g013320.1.t2	DlbHLH107	122.774	71.5353	77.1461		72.3317	65.3516	36.8674
Dil.13g017390.1.t1	DlbHLH108	0.151608	0.226202	0.36105		0.315656	0.320273	0.182201
Dil.13g017480.1.t2	DlbHLH109	0	0	0		0	0	0
Dil.13g017530.1.t2	DlbHLH110	0	0	0.108441		0	0	0
Dil.13g017570.1.t1	DlbHLH111	0.035299	0.633597	0.315121		0.0354577	0	0.278475
Dil.13g017580.1.t1	DlbHLH112	0.035299	0.26871	0.357741		0	0	0
Dil.14g002780.1.t1	DlbHLH113	1.51833	1.94011	1.13208		0.518012	1.43431	0.819341
Dil.14g015040.1.t1	DlbHLH114	43.9437	40.1809	38.59		55.8548	53.2155	30.6446
Dil.14g018630.1.t1	DlbHLH115	2.45925	10.6557	29.7579		2.57019	4.20068	34.3081
Dil.15g001440.1.t1	DlbHLH116	2.12908	13.4835	10.9261		9.60708	11.1426	71.9187
Dil.15g004080.1.t1	DlbHLH117	21.5742	31.5219	25.5939		41.8344	34.5508	18.4078
Dil.15g004710.1.t1	DlbHLH118	68.7594	40.7863	44.3752		51.1664	41.2039	42.9736
Dil.15g004790.1.t1	DlbHLH119	0.415254	2.7075	3.86306		0.837897	5.7062	9.02226
Dil.15g004820.1.t1	DlbHLH120	0	0	1.60683		0	0	1.76938
Dil.15g005480.1.t1	DlbHLH121	45.5995	60.0823	74.7553		51.7759	52.4875	82.4248
Dil.15g006300.1.t1	DlbHLH122	5.10145	5.21417	3.1387		2.72014	2.54121	9.32675
Dil.15g014360.1.t1	DlbHLH123	2.88188	0.59745	3.55182		0.368996	0.242643	2.7911
Dil.15g015020.1.t1	DlbHLH124	8.47285	1.87224	2.06292		2.97103	2.03335	0.820256
Dil.15g016450.1.t1	DlbHLH125	11.9532	51.6497	62.1711		24.5994	36.8181	49.2454
Dil.15g017630.1.t1	DlbHLH126	22.5893	45.2437	36.4166		29.058	23.4381	17.6259
