# Supplementary material for: Whole genome identification and operational analysis of the bHLH gene family in longan and the role of DlbHLH8 in flowering regulation
Source: Front Plant Sci. 2026 Jun 10;17:1824280. doi: 10.3389/fpls.2026.1824280 (PMC13290986; doi:10.3389/fpls.2026.1824280)
Supplement: Supplementary file 9 [file Table9.xlsx]

## Sheet: Sheet1
Table S9 Analysis of DlbHLH8 transgenic overexpression
Name	Number	Pod length（cm)	Plant heigh（cm)	Flowering time (after transplanting)
WT	1	0.85	8.3	22
	2	1.03	9.5	23
	3	0.91	8.1	23
	Average value	0.93	8.63333	23
OE5	1	0.8	9.2	16
	2	0.85	8.5	17
	3	0.88	7.4	17
	Average value	0.84	8.36667	17
OE8	1	0.92	12.4	15
	2	0.73	11.7	15
	3	1.01	12.8	15
	Average value	0.886667	12.3	15
